# Supplementary material for: Spatial probabilistic mapping of metabolite ensembles in mass spectrometry imaging
Source: Nat Commun. 2023 Apr 1;14:1823. doi: 10.1038/s41467-023-37394-z (PMC10067847; doi:10.1038/s41467-023-37394-z)
Supplement: Supplementary file 4 — Source data [file 41467_2023_37394_MOESM4_ESM.xlsx]

## Sheet: Fig.3
e
Intensity	Mutation	Set
0.259765	IDHmut	Fig.3E
0.288581	IDHmut	Fig.3E
0.285789	IDHmut	Fig.3E
0.230211	IDHmut	Fig.3E		IDHmut
0.315148	IDHmut	Fig.3E		lower whisker	lower hinge	median	upper hinge	upper whisker
0.336363	IDHmut	Fig.3E		0.0960557	0.361404	0.458105	0.559117	0.853519
0.16534	IDHmut	Fig.3E
0.372177	IDHmut	Fig.3E
0.409005	IDHmut	Fig.3E		IDHwt
0.414826	IDHmut	Fig.3E		lower whisker	lower hinge	median	upper hinge	upper whisker
0.318395	IDHmut	Fig.3E		0	0.164857	0.224046	0.283226	0.45883
0.348892	IDHmut	Fig.3E
0.265047	IDHmut	Fig.3E
0.031664	IDHmut	Fig.3E
0.317122	IDHmut	Fig.3E
0.394805	IDHmut	Fig.3E
0.151299	IDHmut	Fig.3E
0.339864	IDHmut	Fig.3E
0.286353	IDHmut	Fig.3E
0.114427	IDHmut	Fig.3E
0.389975	IDHmut	Fig.3E
0.196914	IDHmut	Fig.3E
0.28965	IDHmut	Fig.3E
0.379123	IDHmut	Fig.3E
0.297209	IDHmut	Fig.3E
0.280675	IDHmut	Fig.3E
0.173454	IDHmut	Fig.3E
0.256063	IDHmut	Fig.3E
0.229066	IDHmut	Fig.3E
0.212752	IDHmut	Fig.3E
0.195452	IDHmut	Fig.3E
0.308051	IDHmut	Fig.3E
0.213419	IDHmut	Fig.3E
0.269946	IDHmut	Fig.3E
0.315807	IDHmut	Fig.3E
0.143319	IDHmut	Fig.3E
0.27841	IDHmut	Fig.3E
0.361079	IDHmut	Fig.3E
0.237086	IDHmut	Fig.3E
0.287877	IDHmut	Fig.3E
0.327102	IDHmut	Fig.3E
0.281596	IDHmut	Fig.3E
0.215738	IDHmut	Fig.3E
0.222591	IDHmut	Fig.3E
0.270242	IDHmut	Fig.3E
0.0339714	IDHmut	Fig.3E
0.196612	IDHmut	Fig.3E
0.34716	IDHmut	Fig.3E
0.250185	IDHmut	Fig.3E
0.412891	IDHmut	Fig.3E
0.162149	IDHmut	Fig.3E
0.171972	IDHmut	Fig.3E
0.246762	IDHmut	Fig.3E
0.131306	IDHmut	Fig.3E
0.18913	IDHmut	Fig.3E
0.269612	IDHmut	Fig.3E
0.417323	IDHmut	Fig.3E
0.176532	IDHmut	Fig.3E
0.137785	IDHmut	Fig.3E
0.287026	IDHmut	Fig.3E
0.23961	IDHmut	Fig.3E
0.4468	IDHmut	Fig.3E
0.223021	IDHmut	Fig.3E
0.163232	IDHmut	Fig.3E
0.0960557	IDHmut	Fig.3E
0.11483	IDHmut	Fig.3E
0.436197	IDHmut	Fig.3E
0.309239	IDHmut	Fig.3E
0.360495	IDHmut	Fig.3E
0.342798	IDHmut	Fig.3E
0.199834	IDHmut	Fig.3E
0.355744	IDHmut	Fig.3E
0.346975	IDHmut	Fig.3E
0.384557	IDHmut	Fig.3E
0.265381	IDHmut	Fig.3E
0.169687	IDHmut	Fig.3E
0.515778	IDHmut	Fig.3E
0.174777	IDHmut	Fig.3E
0.219711	IDHmut	Fig.3E
0.19771	IDHmut	Fig.3E
0.244321	IDHmut	Fig.3E
0.451698	IDHmut	Fig.3E
0.206351	IDHmut	Fig.3E
0.390411	IDHmut	Fig.3E
0.434615	IDHmut	Fig.3E
0.412769	IDHmut	Fig.3E
0.419609	IDHmut	Fig.3E
0.140672	IDHmut	Fig.3E
0.425116	IDHmut	Fig.3E
0.269245	IDHmut	Fig.3E
0.287802	IDHmut	Fig.3E
0.276808	IDHmut	Fig.3E
0.319483	IDHmut	Fig.3E
0.205137	IDHmut	Fig.3E
0.225287	IDHmut	Fig.3E
0.168604	IDHmut	Fig.3E
0.286915	IDHmut	Fig.3E
0.277749	IDHmut	Fig.3E
0.349503	IDHmut	Fig.3E
0.209141	IDHmut	Fig.3E
0.284134	IDHmut	Fig.3E
0.323534	IDHmut	Fig.3E
0.298006	IDHmut	Fig.3E
0.305855	IDHmut	Fig.3E
0.462539	IDHmut	Fig.3E
0.173451	IDHmut	Fig.3E
0.415304	IDHmut	Fig.3E
0.128668	IDHmut	Fig.3E
0.259288	IDHmut	Fig.3E
0.46919	IDHmut	Fig.3E
0.355752	IDHmut	Fig.3E
0.324455	IDHmut	Fig.3E
0.25521	IDHmut	Fig.3E
0.22995	IDHmut	Fig.3E
0.288258	IDHmut	Fig.3E
0.210318	IDHmut	Fig.3E
0.28441	IDHmut	Fig.3E
0.256632	IDHmut	Fig.3E
0.333055	IDHmut	Fig.3E
0.255083	IDHmut	Fig.3E
0.242356	IDHmut	Fig.3E
0.386849	IDHmut	Fig.3E
0.362193	IDHmut	Fig.3E
0.416473	IDHmut	Fig.3E
0.32368	IDHmut	Fig.3E
0.383825	IDHmut	Fig.3E
0.389017	IDHmut	Fig.3E
0.118799	IDHmut	Fig.3E
0.143158	IDHmut	Fig.3E
0.388496	IDHmut	Fig.3E
0.41677	IDHmut	Fig.3E
0.171042	IDHmut	Fig.3E
0.319013	IDHmut	Fig.3E
0.229402	IDHmut	Fig.3E
0.148586	IDHmut	Fig.3E
0.0548168	IDHmut	Fig.3E
0.203045	IDHmut	Fig.3E
0.166619	IDHmut	Fig.3E
0.24803	IDHmut	Fig.3E
0.186684	IDHmut	Fig.3E
0.235184	IDHmut	Fig.3E
0.261298	IDHmut	Fig.3E
0.25456	IDHmut	Fig.3E
0.206141	IDHmut	Fig.3E
0.233804	IDHmut	Fig.3E
0.267924	IDHmut	Fig.3E
0.251695	IDHmut	Fig.3E
0.203632	IDHmut	Fig.3E
0.190115	IDHmut	Fig.3E
0.274269	IDHmut	Fig.3E
0.147231	IDHmut	Fig.3E
0.257949	IDHmut	Fig.3E
0.369294	IDHmut	Fig.3E
0.361553	IDHmut	Fig.3E
0.465922	IDHmut	Fig.3E
0.569643	IDHmut	Fig.3E
0.284431	IDHmut	Fig.3E
0.158698	IDHmut	Fig.3E
0.392421	IDHmut	Fig.3E
0.24723	IDHmut	Fig.3E
0.303978	IDHmut	Fig.3E
0.181666	IDHmut	Fig.3E
0.317392	IDHmut	Fig.3E
0.259813	IDHmut	Fig.3E
0.368278	IDHmut	Fig.3E
0.343438	IDHmut	Fig.3E
0.243313	IDHmut	Fig.3E
0.351107	IDHmut	Fig.3E
0.30219	IDHmut	Fig.3E
0.255515	IDHmut	Fig.3E
0.228568	IDHmut	Fig.3E
0.195061	IDHmut	Fig.3E
0.254714	IDHmut	Fig.3E
0.219933	IDHmut	Fig.3E
0.456813	IDHmut	Fig.3E
0.431463	IDHmut	Fig.3E
0.603652	IDHmut	Fig.3E
0.249762	IDHmut	Fig.3E
0.247888	IDHmut	Fig.3E
0.313946	IDHmut	Fig.3E
0.405749	IDHmut	Fig.3E
0.457028	IDHmut	Fig.3E
0.418246	IDHmut	Fig.3E
0.465982	IDHmut	Fig.3E
0.315404	IDHmut	Fig.3E
0.268077	IDHmut	Fig.3E
0.166149	IDHmut	Fig.3E
0.21208	IDHmut	Fig.3E
0.398509	IDHmut	Fig.3E
0.255653	IDHmut	Fig.3E
0.191696	IDHmut	Fig.3E
0.266112	IDHmut	Fig.3E
0.242518	IDHmut	Fig.3E
0.263032	IDHmut	Fig.3E
0.288	IDHmut	Fig.3E
0.173803	IDHmut	Fig.3E
0.305206	IDHmut	Fig.3E
0.277078	IDHmut	Fig.3E
0.174349	IDHmut	Fig.3E
0.357607	IDHmut	Fig.3E
0.272652	IDHmut	Fig.3E
0.339512	IDHmut	Fig.3E
0.266206	IDHmut	Fig.3E
0.34355	IDHmut	Fig.3E
0.209976	IDHmut	Fig.3E
0.290409	IDHmut	Fig.3E
0.311869	IDHmut	Fig.3E
0.253938	IDHmut	Fig.3E
0.190334	IDHmut	Fig.3E
0.375095	IDHmut	Fig.3E
0.1676	IDHmut	Fig.3E
0.397349	IDHmut	Fig.3E
0.395838	IDHmut	Fig.3E
0.343726	IDHmut	Fig.3E
0.124093	IDHmut	Fig.3E
0.260528	IDHmut	Fig.3E
0.326992	IDHmut	Fig.3E
0.251726	IDHmut	Fig.3E
0.266478	IDHmut	Fig.3E
0.453666	IDHmut	Fig.3E
0.409695	IDHmut	Fig.3E
0.407715	IDHmut	Fig.3E
0.379427	IDHmut	Fig.3E
0.366761	IDHmut	Fig.3E
0.225677	IDHmut	Fig.3E
0.206242	IDHmut	Fig.3E
0.381402	IDHmut	Fig.3E
0.203017	IDHmut	Fig.3E
0.343706	IDHmut	Fig.3E
0.186829	IDHmut	Fig.3E
0.159153	IDHmut	Fig.3E
0.282925	IDHmut	Fig.3E
0.325122	IDHmut	Fig.3E
0.287064	IDHmut	Fig.3E
0.235394	IDHmut	Fig.3E
0.285049	IDHmut	Fig.3E
0.244548	IDHmut	Fig.3E
0.266747	IDHmut	Fig.3E
0.172553	IDHmut	Fig.3E
0.243134	IDHmut	Fig.3E
0.296351	IDHmut	Fig.3E
0.371814	IDHmut	Fig.3E
0.351953	IDHmut	Fig.3E
0.518224	IDHmut	Fig.3E
0.313389	IDHmut	Fig.3E
0.377523	IDHmut	Fig.3E
0.316819	IDHmut	Fig.3E
0.179366	IDHmut	Fig.3E
0.249475	IDHmut	Fig.3E
0.364193	IDHmut	Fig.3E
0.346676	IDHmut	Fig.3E
0.251162	IDHmut	Fig.3E
0.317083	IDHmut	Fig.3E
0.341779	IDHmut	Fig.3E
0.115979	IDHmut	Fig.3E
0.196986	IDHmut	Fig.3E
0.137489	IDHmut	Fig.3E
0.3162	IDHmut	Fig.3E
0.142684	IDHmut	Fig.3E
0.313929	IDHmut	Fig.3E
0.228157	IDHmut	Fig.3E
0.122135	IDHmut	Fig.3E
0.342267	IDHmut	Fig.3E
0.244924	IDHmut	Fig.3E
0.306388	IDHmut	Fig.3E
0.267481	IDHmut	Fig.3E
0.193898	IDHmut	Fig.3E
0.227941	IDHmut	Fig.3E
0.328434	IDHmut	Fig.3E
0.182557	IDHmut	Fig.3E
0.314341	IDHmut	Fig.3E
0.473333	IDHmut	Fig.3E
0.35017	IDHmut	Fig.3E
0.237728	IDHmut	Fig.3E
0.468524	IDHmut	Fig.3E
0.319472	IDHmut	Fig.3E
0.273122	IDHmut	Fig.3E
0.224049	IDHmut	Fig.3E
0.351638	IDHmut	Fig.3E
0.404432	IDHmut	Fig.3E
0.205262	IDHmut	Fig.3E
0.278664	IDHmut	Fig.3E
0.272334	IDHmut	Fig.3E
0.276732	IDHmut	Fig.3E
0.132892	IDHmut	Fig.3E
0.194997	IDHmut	Fig.3E
0.294378	IDHmut	Fig.3E
0.272557	IDHmut	Fig.3E
0.286592	IDHmut	Fig.3E
0.182586	IDHmut	Fig.3E
0.271246	IDHmut	Fig.3E
0.30684	IDHmut	Fig.3E
0.257365	IDHmut	Fig.3E
0.323648	IDHmut	Fig.3E
0.368092	IDHmut	Fig.3E
0.423687	IDHmut	Fig.3E
0.255334	IDHmut	Fig.3E
0.189848	IDHmut	Fig.3E
0.29087	IDHmut	Fig.3E
0.219612	IDHmut	Fig.3E
0.268077	IDHmut	Fig.3E
0.234296	IDHmut	Fig.3E
0.357985	IDHmut	Fig.3E
0.308334	IDHmut	Fig.3E
0.145562	IDHmut	Fig.3E
0.226555	IDHmut	Fig.3E
0.480213	IDHmut	Fig.3E
0.50659	IDHmut	Fig.3E
0.303834	IDHmut	Fig.3E
0.443521	IDHmut	Fig.3E
0.170082	IDHmut	Fig.3E
0.56007	IDHmut	Fig.3E
0.134061	IDHmut	Fig.3E
0.433459	IDHmut	Fig.3E
0.350454	IDHmut	Fig.3E
0.235443	IDHmut	Fig.3E
0.195369	IDHmut	Fig.3E
0.306794	IDHmut	Fig.3E
0.229474	IDHmut	Fig.3E
0.408793	IDHmut	Fig.3E
0.215323	IDHmut	Fig.3E
0.281173	IDHmut	Fig.3E
0.292373	IDHmut	Fig.3E
0.296348	IDHmut	Fig.3E
0.329956	IDHmut	Fig.3E
0.457846	IDHmut	Fig.3E
0.33528	IDHmut	Fig.3E
0.239359	IDHmut	Fig.3E
0.241001	IDHmut	Fig.3E
0.123064	IDHmut	Fig.3E
0.224411	IDHmut	Fig.3E
0.402053	IDHmut	Fig.3E
0.167754	IDHmut	Fig.3E
0.180558	IDHmut	Fig.3E
0.200734	IDHmut	Fig.3E
0.176267	IDHmut	Fig.3E
0.253142	IDHmut	Fig.3E
0.19235	IDHmut	Fig.3E
0.383103	IDHmut	Fig.3E
0.285033	IDHmut	Fig.3E
0.199946	IDHmut	Fig.3E
0.21738	IDHmut	Fig.3E
0.393002	IDHmut	Fig.3E
0.306049	IDHmut	Fig.3E
0.446513	IDHmut	Fig.3E
0.275872	IDHmut	Fig.3E
0.353181	IDHmut	Fig.3E
0.217661	IDHmut	Fig.3E
0.43707	IDHmut	Fig.3E
0.322883	IDHmut	Fig.3E
0.33672	IDHmut	Fig.3E
0.385912	IDHmut	Fig.3E
0.344866	IDHmut	Fig.3E
0.429473	IDHmut	Fig.3E
0.207726	IDHmut	Fig.3E
0.31182	IDHmut	Fig.3E
0.265645	IDHmut	Fig.3E
0.496782	IDHmut	Fig.3E
0.1883	IDHmut	Fig.3E
0.268671	IDHmut	Fig.3E
0.346721	IDHmut	Fig.3E
0.329413	IDHmut	Fig.3E
0.442283	IDHmut	Fig.3E
0.289516	IDHmut	Fig.3E
0.560479	IDHmut	Fig.3E
0.289949	IDHmut	Fig.3E
0.391225	IDHmut	Fig.3E
0.295548	IDHmut	Fig.3E
0.356572	IDHmut	Fig.3E
0.203899	IDHmut	Fig.3E
0.248229	IDHmut	Fig.3E
0.3955	IDHmut	Fig.3E
0.242993	IDHmut	Fig.3E
0.345729	IDHmut	Fig.3E
0.292593	IDHmut	Fig.3E
0.441055	IDHmut	Fig.3E
0.274964	IDHmut	Fig.3E
0.360156	IDHmut	Fig.3E
0.229936	IDHmut	Fig.3E
0.30539	IDHmut	Fig.3E
0.221094	IDHmut	Fig.3E
0.383978	IDHmut	Fig.3E
0.276029	IDHmut	Fig.3E
0.18765	IDHmut	Fig.3E
0.366061	IDHmut	Fig.3E
0.207821	IDHmut	Fig.3E
0.398158	IDHmut	Fig.3E
0.226689	IDHmut	Fig.3E
0.254657	IDHmut	Fig.3E
0.231642	IDHmut	Fig.3E
0.267191	IDHmut	Fig.3E
0.413665	IDHmut	Fig.3E
0.454013	IDHmut	Fig.3E
0.35137	IDHmut	Fig.3E
0.294051	IDHmut	Fig.3E
0.294058	IDHmut	Fig.3E
0.353359	IDHmut	Fig.3E
0.264948	IDHmut	Fig.3E
0.356726	IDHmut	Fig.3E
0.261546	IDHmut	Fig.3E
0.434291	IDHmut	Fig.3E
0.29938	IDHmut	Fig.3E
0.531729	IDHmut	Fig.3E
0.380999	IDHmut	Fig.3E
0.332013	IDHmut	Fig.3E
0.436628	IDHmut	Fig.3E
0.350614	IDHmut	Fig.3E
0.439465	IDHmut	Fig.3E
0.392982	IDHmut	Fig.3E
0.393298	IDHmut	Fig.3E
0.512173	IDHmut	Fig.3E
0.375896	IDHmut	Fig.3E
0.404866	IDHmut	Fig.3E
0.499492	IDHmut	Fig.3E
0.452462	IDHmut	Fig.3E
0.30435	IDHmut	Fig.3E
0.134762	IDHmut	Fig.3E
0.208282	IDHmut	Fig.3E
0.134929	IDHmut	Fig.3E
0.263262	IDHmut	Fig.3E
0.389919	IDHmut	Fig.3E
0.675445	IDHmut	Fig.3E
0.349505	IDHmut	Fig.3E
0.395883	IDHmut	Fig.3E
0.543323	IDHmut	Fig.3E
0.307935	IDHmut	Fig.3E
0.527292	IDHmut	Fig.3E
0.259328	IDHmut	Fig.3E
0.318451	IDHmut	Fig.3E
0.238949	IDHmut	Fig.3E
0.396909	IDHmut	Fig.3E
0.211088	IDHmut	Fig.3E
0.280384	IDHmut	Fig.3E
0.443341	IDHmut	Fig.3E
0.4142	IDHmut	Fig.3E
0.242062	IDHmut	Fig.3E
0.428145	IDHmut	Fig.3E
0.330719	IDHmut	Fig.3E
0.262215	IDHmut	Fig.3E
0.230732	IDHmut	Fig.3E
0.225224	IDHmut	Fig.3E
0.349541	IDHmut	Fig.3E
0.422191	IDHmut	Fig.3E
0.387431	IDHmut	Fig.3E
0.327432	IDHmut	Fig.3E
0.24741	IDHmut	Fig.3E
0.314383	IDHmut	Fig.3E
0.224958	IDHmut	Fig.3E
0.39106	IDHmut	Fig.3E
0.616282	IDHmut	Fig.3E
0.395145	IDHmut	Fig.3E
0.295036	IDHmut	Fig.3E
0.465739	IDHmut	Fig.3E
0.371542	IDHmut	Fig.3E
0.577019	IDHmut	Fig.3E
0.557664	IDHmut	Fig.3E
0.401102	IDHmut	Fig.3E
0.42162	IDHmut	Fig.3E
0.335616	IDHmut	Fig.3E
0.450492	IDHmut	Fig.3E
0.265366	IDHmut	Fig.3E
0.458105	IDHmut	Fig.3E
0.381784	IDHmut	Fig.3E
0.431994	IDHmut	Fig.3E
0.258906	IDHmut	Fig.3E
0.27164	IDHmut	Fig.3E
0.354807	IDHmut	Fig.3E
0.343256	IDHmut	Fig.3E
0.486478	IDHmut	Fig.3E
0.303856	IDHmut	Fig.3E
0.381856	IDHmut	Fig.3E
0.412175	IDHmut	Fig.3E
0.500992	IDHmut	Fig.3E
0.387919	IDHmut	Fig.3E
0.360293	IDHmut	Fig.3E
0.363339	IDHmut	Fig.3E
0.396385	IDHmut	Fig.3E
0.35074	IDHmut	Fig.3E
0.455915	IDHmut	Fig.3E
0.216847	IDHmut	Fig.3E
0.285354	IDHmut	Fig.3E
0.188367	IDHmut	Fig.3E
0.453969	IDHmut	Fig.3E
0.247967	IDHmut	Fig.3E
0.244027	IDHmut	Fig.3E
0.315544	IDHmut	Fig.3E
0.268746	IDHmut	Fig.3E
0.398554	IDHmut	Fig.3E
0.281812	IDHmut	Fig.3E
0.284819	IDHmut	Fig.3E
0.486037	IDHmut	Fig.3E
0.262372	IDHmut	Fig.3E
0.289038	IDHmut	Fig.3E
0.316062	IDHmut	Fig.3E
0.449589	IDHmut	Fig.3E
0.592467	IDHmut	Fig.3E
0.332018	IDHmut	Fig.3E
0.315154	IDHmut	Fig.3E
0.350683	IDHmut	Fig.3E
0.398842	IDHmut	Fig.3E
0.606872	IDHmut	Fig.3E
0.288392	IDHmut	Fig.3E
0.392518	IDHmut	Fig.3E
0.54799	IDHmut	Fig.3E
0.305379	IDHmut	Fig.3E
0.466174	IDHmut	Fig.3E
0.311029	IDHmut	Fig.3E
0.336834	IDHmut	Fig.3E
0.505965	IDHmut	Fig.3E
0.416983	IDHmut	Fig.3E
0.42586	IDHmut	Fig.3E
0.547678	IDHmut	Fig.3E
0.274553	IDHmut	Fig.3E
0.555046	IDHmut	Fig.3E
0.483018	IDHmut	Fig.3E
0.397179	IDHmut	Fig.3E
0.305656	IDHmut	Fig.3E
0.608844	IDHmut	Fig.3E
0.459429	IDHmut	Fig.3E
0.580044	IDHmut	Fig.3E
0.3578	IDHmut	Fig.3E
0.598483	IDHmut	Fig.3E
0.590788	IDHmut	Fig.3E
0.257225	IDHmut	Fig.3E
0.303193	IDHmut	Fig.3E
0.331574	IDHmut	Fig.3E
0.232218	IDHmut	Fig.3E
0.272168	IDHmut	Fig.3E
0.443631	IDHmut	Fig.3E
0.227677	IDHmut	Fig.3E
0.158145	IDHmut	Fig.3E
0.177257	IDHmut	Fig.3E
0.196355	IDHmut	Fig.3E
0.141392	IDHmut	Fig.3E
0.120778	IDHmut	Fig.3E
0.300662	IDHmut	Fig.3E
0.215428	IDHmut	Fig.3E
0.422762	IDHmut	Fig.3E
0.165408	IDHmut	Fig.3E
0.160926	IDHmut	Fig.3E
0.356626	IDHmut	Fig.3E
0.22402	IDHmut	Fig.3E
0.22496	IDHmut	Fig.3E
0.320132	IDHmut	Fig.3E
0.2278	IDHmut	Fig.3E
0.40565	IDHmut	Fig.3E
0.402001	IDHmut	Fig.3E
0.479426	IDHmut	Fig.3E
0.45439	IDHmut	Fig.3E
0.481059	IDHmut	Fig.3E
0.368049	IDHmut	Fig.3E
0.309314	IDHmut	Fig.3E
0.440344	IDHmut	Fig.3E
0.449979	IDHmut	Fig.3E
0.537484	IDHmut	Fig.3E
0.280792	IDHmut	Fig.3E
0.505132	IDHmut	Fig.3E
0.392809	IDHmut	Fig.3E
0.527616	IDHmut	Fig.3E
0.438901	IDHmut	Fig.3E
0.573742	IDHmut	Fig.3E
0.493997	IDHmut	Fig.3E
0.467858	IDHmut	Fig.3E
0.422448	IDHmut	Fig.3E
0.447928	IDHmut	Fig.3E
0.547843	IDHmut	Fig.3E
0.459024	IDHmut	Fig.3E
0.481661	IDHmut	Fig.3E
0.321883	IDHmut	Fig.3E
0.278387	IDHmut	Fig.3E
0.408998	IDHmut	Fig.3E
0.316806	IDHmut	Fig.3E
0.389667	IDHmut	Fig.3E
0.446465	IDHmut	Fig.3E
0.520186	IDHmut	Fig.3E
0.535688	IDHmut	Fig.3E
0.35541	IDHmut	Fig.3E
0.484758	IDHmut	Fig.3E
0.396481	IDHmut	Fig.3E
0.349063	IDHmut	Fig.3E
0.437189	IDHmut	Fig.3E
0.378311	IDHmut	Fig.3E
0.318095	IDHmut	Fig.3E
0.17497	IDHmut	Fig.3E
0.34619	IDHmut	Fig.3E
0.192085	IDHmut	Fig.3E
0.343996	IDHmut	Fig.3E
0.270126	IDHmut	Fig.3E
0.498595	IDHmut	Fig.3E
0.329395	IDHmut	Fig.3E
0.426258	IDHmut	Fig.3E
0.418986	IDHmut	Fig.3E
0.527744	IDHmut	Fig.3E
0.372591	IDHmut	Fig.3E
0.356674	IDHmut	Fig.3E
0.487283	IDHmut	Fig.3E
0.26229	IDHmut	Fig.3E
0.451393	IDHmut	Fig.3E
0.355817	IDHmut	Fig.3E
0.474702	IDHmut	Fig.3E
0.487841	IDHmut	Fig.3E
0.51664	IDHmut	Fig.3E
0.621258	IDHmut	Fig.3E
0.670727	IDHmut	Fig.3E
0.425713	IDHmut	Fig.3E
0.60343	IDHmut	Fig.3E
0.609222	IDHmut	Fig.3E
0.492143	IDHmut	Fig.3E
0.374058	IDHmut	Fig.3E
0.42839	IDHmut	Fig.3E
0.505851	IDHmut	Fig.3E
0.349741	IDHmut	Fig.3E
0.461175	IDHmut	Fig.3E
0.467547	IDHmut	Fig.3E
0.3697	IDHmut	Fig.3E
0.433673	IDHmut	Fig.3E
0.32724	IDHmut	Fig.3E
0.383579	IDHmut	Fig.3E
0.42328	IDHmut	Fig.3E
0.431218	IDHmut	Fig.3E
0.413631	IDHmut	Fig.3E
0.379921	IDHmut	Fig.3E
0.23298	IDHmut	Fig.3E
0.41713	IDHmut	Fig.3E
0.423118	IDHmut	Fig.3E
0.438409	IDHmut	Fig.3E
0.293991	IDHmut	Fig.3E
0.258323	IDHmut	Fig.3E
0.357513	IDHmut	Fig.3E
0.236227	IDHmut	Fig.3E
0.335343	IDHmut	Fig.3E
0.24295	IDHmut	Fig.3E
0.138158	IDHmut	Fig.3E
0.324743	IDHmut	Fig.3E
0.24111	IDHmut	Fig.3E
0.379183	IDHmut	Fig.3E
0.345278	IDHmut	Fig.3E
0.542506	IDHmut	Fig.3E
0.364416	IDHmut	Fig.3E
0.450484	IDHmut	Fig.3E
0.563797	IDHmut	Fig.3E
0.399524	IDHmut	Fig.3E
0.338702	IDHmut	Fig.3E
0.403232	IDHmut	Fig.3E
0.695945	IDHmut	Fig.3E
0.305023	IDHmut	Fig.3E
0.495036	IDHmut	Fig.3E
0.706974	IDHmut	Fig.3E
0.541247	IDHmut	Fig.3E
0.632175	IDHmut	Fig.3E
0.47175	IDHmut	Fig.3E
0.569378	IDHmut	Fig.3E
0.670646	IDHmut	Fig.3E
0.627968	IDHmut	Fig.3E
0.376179	IDHmut	Fig.3E
0.439089	IDHmut	Fig.3E
0.538661	IDHmut	Fig.3E
0.21949	IDHmut	Fig.3E
0.460643	IDHmut	Fig.3E
0.387071	IDHmut	Fig.3E
0.339737	IDHmut	Fig.3E
0.34856	IDHmut	Fig.3E
0.280915	IDHmut	Fig.3E
0.362178	IDHmut	Fig.3E
0.605896	IDHmut	Fig.3E
0.529459	IDHmut	Fig.3E
0.32082	IDHmut	Fig.3E
0.402019	IDHmut	Fig.3E
0.511179	IDHmut	Fig.3E
0.437667	IDHmut	Fig.3E
0.397661	IDHmut	Fig.3E
0.560389	IDHmut	Fig.3E
0.435172	IDHmut	Fig.3E
0.351733	IDHmut	Fig.3E
0.441121	IDHmut	Fig.3E
0.4694	IDHmut	Fig.3E
0.333382	IDHmut	Fig.3E
0.244538	IDHmut	Fig.3E
0.392933	IDHmut	Fig.3E
0.452371	IDHmut	Fig.3E
0.29593	IDHmut	Fig.3E
0.514819	IDHmut	Fig.3E
0.310097	IDHmut	Fig.3E
0.300911	IDHmut	Fig.3E
0.230002	IDHmut	Fig.3E
0.331459	IDHmut	Fig.3E
0.275009	IDHmut	Fig.3E
0.304127	IDHmut	Fig.3E
0.352063	IDHmut	Fig.3E
0.626093	IDHmut	Fig.3E
0.542558	IDHmut	Fig.3E
0.211325	IDHmut	Fig.3E
0.369508	IDHmut	Fig.3E
0.538402	IDHmut	Fig.3E
0.604363	IDHmut	Fig.3E
0.590641	IDHmut	Fig.3E
0.479727	IDHmut	Fig.3E
0.490268	IDHmut	Fig.3E
0.395447	IDHmut	Fig.3E
0.639149	IDHmut	Fig.3E
0.522735	IDHmut	Fig.3E
0.54666	IDHmut	Fig.3E
0.232777	IDHmut	Fig.3E
0.440184	IDHmut	Fig.3E
0.516377	IDHmut	Fig.3E
0.548048	IDHmut	Fig.3E
0.47793	IDHmut	Fig.3E
0.329474	IDHmut	Fig.3E
0.381396	IDHmut	Fig.3E
0.397774	IDHmut	Fig.3E
0.244681	IDHmut	Fig.3E
0.544674	IDHmut	Fig.3E
0.412752	IDHmut	Fig.3E
0.32089	IDHmut	Fig.3E
0.349525	IDHmut	Fig.3E
0.259725	IDHmut	Fig.3E
0.375191	IDHmut	Fig.3E
0.418693	IDHmut	Fig.3E
0.44468	IDHmut	Fig.3E
0.306568	IDHmut	Fig.3E
0.462629	IDHmut	Fig.3E
0.417386	IDHmut	Fig.3E
0.38038	IDHmut	Fig.3E
0.441341	IDHmut	Fig.3E
0.435989	IDHmut	Fig.3E
0.544159	IDHmut	Fig.3E
0.649176	IDHmut	Fig.3E
0.63157	IDHmut	Fig.3E
0.457963	IDHmut	Fig.3E
0.408593	IDHmut	Fig.3E
0.54143	IDHmut	Fig.3E
0.242416	IDHmut	Fig.3E
0.452156	IDHmut	Fig.3E
0.438447	IDHmut	Fig.3E
0.40888	IDHmut	Fig.3E
0.275827	IDHmut	Fig.3E
0.438164	IDHmut	Fig.3E
0.324942	IDHmut	Fig.3E
0.279392	IDHmut	Fig.3E
0.164788	IDHmut	Fig.3E
0.206544	IDHmut	Fig.3E
0.281047	IDHmut	Fig.3E
0.384178	IDHmut	Fig.3E
0.592436	IDHmut	Fig.3E
0.428327	IDHmut	Fig.3E
0.321885	IDHmut	Fig.3E
0.457805	IDHmut	Fig.3E
0.555508	IDHmut	Fig.3E
0.390262	IDHmut	Fig.3E
0.574703	IDHmut	Fig.3E
0.522248	IDHmut	Fig.3E
0.807572	IDHmut	Fig.3E
0.516664	IDHmut	Fig.3E
0.545246	IDHmut	Fig.3E
0.686352	IDHmut	Fig.3E
0.409012	IDHmut	Fig.3E
0.661084	IDHmut	Fig.3E
0.530399	IDHmut	Fig.3E
0.542728	IDHmut	Fig.3E
0.407625	IDHmut	Fig.3E
0.359786	IDHmut	Fig.3E
0.495804	IDHmut	Fig.3E
0.410617	IDHmut	Fig.3E
0.606192	IDHmut	Fig.3E
0.321722	IDHmut	Fig.3E
0.302484	IDHmut	Fig.3E
0.621045	IDHmut	Fig.3E
0.654627	IDHmut	Fig.3E
0.458241	IDHmut	Fig.3E
0.490437	IDHmut	Fig.3E
0.359293	IDHmut	Fig.3E
0.38319	IDHmut	Fig.3E
0.384493	IDHmut	Fig.3E
0.369866	IDHmut	Fig.3E
0.50935	IDHmut	Fig.3E
0.431379	IDHmut	Fig.3E
0.418048	IDHmut	Fig.3E
0.221315	IDHmut	Fig.3E
0.454317	IDHmut	Fig.3E
0.499619	IDHmut	Fig.3E
0.412912	IDHmut	Fig.3E
0.525709	IDHmut	Fig.3E
0.642391	IDHmut	Fig.3E
0.562648	IDHmut	Fig.3E
0.411839	IDHmut	Fig.3E
0.434976	IDHmut	Fig.3E
0.39199	IDHmut	Fig.3E
0.257272	IDHmut	Fig.3E
0.311834	IDHmut	Fig.3E
0.250536	IDHmut	Fig.3E
0.307692	IDHmut	Fig.3E
0.387836	IDHmut	Fig.3E
0.45466	IDHmut	Fig.3E
0.209209	IDHmut	Fig.3E
0.348931	IDHmut	Fig.3E
0.429293	IDHmut	Fig.3E
0.544565	IDHmut	Fig.3E
0.388792	IDHmut	Fig.3E
0.596403	IDHmut	Fig.3E
0.482669	IDHmut	Fig.3E
0.519515	IDHmut	Fig.3E
0.62877	IDHmut	Fig.3E
0.524055	IDHmut	Fig.3E
0.687756	IDHmut	Fig.3E
0.552338	IDHmut	Fig.3E
0.484095	IDHmut	Fig.3E
0.602556	IDHmut	Fig.3E
0.428838	IDHmut	Fig.3E
0.572176	IDHmut	Fig.3E
0.381578	IDHmut	Fig.3E
0.414749	IDHmut	Fig.3E
0.398326	IDHmut	Fig.3E
0.262327	IDHmut	Fig.3E
0.321426	IDHmut	Fig.3E
0.433033	IDHmut	Fig.3E
0.389261	IDHmut	Fig.3E
0.432839	IDHmut	Fig.3E
0.351583	IDHmut	Fig.3E
0.569989	IDHmut	Fig.3E
0.431799	IDHmut	Fig.3E
0.518753	IDHmut	Fig.3E
0.399604	IDHmut	Fig.3E
0.439165	IDHmut	Fig.3E
0.464529	IDHmut	Fig.3E
0.365175	IDHmut	Fig.3E
0.62314	IDHmut	Fig.3E
0.853415	IDHmut	Fig.3E
0.486305	IDHmut	Fig.3E
0.47802	IDHmut	Fig.3E
0.427828	IDHmut	Fig.3E
0.386621	IDHmut	Fig.3E
0.333901	IDHmut	Fig.3E
0.393523	IDHmut	Fig.3E
0.322536	IDHmut	Fig.3E
0.503158	IDHmut	Fig.3E
0.346506	IDHmut	Fig.3E
0.598675	IDHmut	Fig.3E
0.322481	IDHmut	Fig.3E
0.328074	IDHmut	Fig.3E
0.317417	IDHmut	Fig.3E
0.262234	IDHmut	Fig.3E
0.218465	IDHmut	Fig.3E
0.254285	IDHmut	Fig.3E
0.268504	IDHmut	Fig.3E
0.357519	IDHmut	Fig.3E
0.349933	IDHmut	Fig.3E
0.383055	IDHmut	Fig.3E
0.515888	IDHmut	Fig.3E
0.488387	IDHmut	Fig.3E
0.44972	IDHmut	Fig.3E
0.623866	IDHmut	Fig.3E
0.528828	IDHmut	Fig.3E
0.571722	IDHmut	Fig.3E
0.743441	IDHmut	Fig.3E
0.859561	IDHmut	Fig.3E
0.590141	IDHmut	Fig.3E
0.83156	IDHmut	Fig.3E
0.53708	IDHmut	Fig.3E
0.510734	IDHmut	Fig.3E
0.422876	IDHmut	Fig.3E
0.498772	IDHmut	Fig.3E
0.380923	IDHmut	Fig.3E
0.462682	IDHmut	Fig.3E
0.364193	IDHmut	Fig.3E
0.36893	IDHmut	Fig.3E
0.36104	IDHmut	Fig.3E
0.574382	IDHmut	Fig.3E
0.37369	IDHmut	Fig.3E
0.587916	IDHmut	Fig.3E
0.599078	IDHmut	Fig.3E
0.274399	IDHmut	Fig.3E
0.414287	IDHmut	Fig.3E
0.30774	IDHmut	Fig.3E
0.394099	IDHmut	Fig.3E
0.311672	IDHmut	Fig.3E
0.342768	IDHmut	Fig.3E
0.425765	IDHmut	Fig.3E
0.646581	IDHmut	Fig.3E
0.536479	IDHmut	Fig.3E
0.548508	IDHmut	Fig.3E
0.706456	IDHmut	Fig.3E
0.39962	IDHmut	Fig.3E
0.503157	IDHmut	Fig.3E
0.30378	IDHmut	Fig.3E
0.416161	IDHmut	Fig.3E
0.355739	IDHmut	Fig.3E
0.371222	IDHmut	Fig.3E
0.451938	IDHmut	Fig.3E
0.620636	IDHmut	Fig.3E
0.322058	IDHmut	Fig.3E
0.395233	IDHmut	Fig.3E
0.637954	IDHmut	Fig.3E
0.444447	IDHmut	Fig.3E
0.403417	IDHmut	Fig.3E
0.597454	IDHmut	Fig.3E
0.371221	IDHmut	Fig.3E
0.38173	IDHmut	Fig.3E
0.299024	IDHmut	Fig.3E
0.176326	IDHmut	Fig.3E
0.419071	IDHmut	Fig.3E
0.372376	IDHmut	Fig.3E
0.259087	IDHmut	Fig.3E
0.545501	IDHmut	Fig.3E
0.458915	IDHmut	Fig.3E
0.464491	IDHmut	Fig.3E
0.599365	IDHmut	Fig.3E
0.382793	IDHmut	Fig.3E
0.647698	IDHmut	Fig.3E
0.520633	IDHmut	Fig.3E
0.563177	IDHmut	Fig.3E
0.640286	IDHmut	Fig.3E
0.528899	IDHmut	Fig.3E
0.729905	IDHmut	Fig.3E
0.496721	IDHmut	Fig.3E
0.651624	IDHmut	Fig.3E
0.48972	IDHmut	Fig.3E
0.410031	IDHmut	Fig.3E
0.386587	IDHmut	Fig.3E
0.460345	IDHmut	Fig.3E
0.468949	IDHmut	Fig.3E
0.426274	IDHmut	Fig.3E
0.504796	IDHmut	Fig.3E
0.465705	IDHmut	Fig.3E
0.833902	IDHmut	Fig.3E
0.370486	IDHmut	Fig.3E
0.669444	IDHmut	Fig.3E
0.525335	IDHmut	Fig.3E
0.439817	IDHmut	Fig.3E
0.44896	IDHmut	Fig.3E
0.327691	IDHmut	Fig.3E
0.516523	IDHmut	Fig.3E
0.440631	IDHmut	Fig.3E
0.622014	IDHmut	Fig.3E
0.48052	IDHmut	Fig.3E
0.516108	IDHmut	Fig.3E
0.546601	IDHmut	Fig.3E
0.787686	IDHmut	Fig.3E
0.414793	IDHmut	Fig.3E
0.332333	IDHmut	Fig.3E
0.371774	IDHmut	Fig.3E
0.258108	IDHmut	Fig.3E
0.283051	IDHmut	Fig.3E
0.359522	IDHmut	Fig.3E
0.394545	IDHmut	Fig.3E
0.530363	IDHmut	Fig.3E
0.510555	IDHmut	Fig.3E
0.311545	IDHmut	Fig.3E
0.427164	IDHmut	Fig.3E
0.460604	IDHmut	Fig.3E
0.512037	IDHmut	Fig.3E
0.434853	IDHmut	Fig.3E
0.645357	IDHmut	Fig.3E
0.259361	IDHmut	Fig.3E
0.27791	IDHmut	Fig.3E
0.398214	IDHmut	Fig.3E
0.201231	IDHmut	Fig.3E
0.441432	IDHmut	Fig.3E
0.499477	IDHmut	Fig.3E
0.435575	IDHmut	Fig.3E
0.725975	IDHmut	Fig.3E
0.440266	IDHmut	Fig.3E
0.555164	IDHmut	Fig.3E
0.458751	IDHmut	Fig.3E
0.493671	IDHmut	Fig.3E
0.567675	IDHmut	Fig.3E
0.604758	IDHmut	Fig.3E
0.569689	IDHmut	Fig.3E
0.581354	IDHmut	Fig.3E
0.578988	IDHmut	Fig.3E
0.474739	IDHmut	Fig.3E
0.537415	IDHmut	Fig.3E
0.404277	IDHmut	Fig.3E
0.460483	IDHmut	Fig.3E
0.241801	IDHmut	Fig.3E
0.592316	IDHmut	Fig.3E
0.546303	IDHmut	Fig.3E
0.263717	IDHmut	Fig.3E
0.548544	IDHmut	Fig.3E
0.29755	IDHmut	Fig.3E
0.6261	IDHmut	Fig.3E
0.638888	IDHmut	Fig.3E
0.415025	IDHmut	Fig.3E
0.524485	IDHmut	Fig.3E
0.432308	IDHmut	Fig.3E
0.467781	IDHmut	Fig.3E
0.596126	IDHmut	Fig.3E
0.35032	IDHmut	Fig.3E
0.43833	IDHmut	Fig.3E
0.437576	IDHmut	Fig.3E
0.400768	IDHmut	Fig.3E
0.538818	IDHmut	Fig.3E
0.592606	IDHmut	Fig.3E
0.604006	IDHmut	Fig.3E
0.416597	IDHmut	Fig.3E
0.367201	IDHmut	Fig.3E
0.422293	IDHmut	Fig.3E
0.392542	IDHmut	Fig.3E
0.371483	IDHmut	Fig.3E
0.68392	IDHmut	Fig.3E
0.322765	IDHmut	Fig.3E
0.444232	IDHmut	Fig.3E
0.309558	IDHmut	Fig.3E
0.43278	IDHmut	Fig.3E
0.462326	IDHmut	Fig.3E
0.402979	IDHmut	Fig.3E
0.46295	IDHmut	Fig.3E
0.480595	IDHmut	Fig.3E
0.560979	IDHmut	Fig.3E
0.460258	IDHmut	Fig.3E
0.364249	IDHmut	Fig.3E
0.393583	IDHmut	Fig.3E
0.308626	IDHmut	Fig.3E
0.167335	IDHmut	Fig.3E
0.371554	IDHmut	Fig.3E
0.228892	IDHmut	Fig.3E
0.496105	IDHmut	Fig.3E
0.643176	IDHmut	Fig.3E
0.388941	IDHmut	Fig.3E
0.445581	IDHmut	Fig.3E
0.624005	IDHmut	Fig.3E
0.579274	IDHmut	Fig.3E
0.589418	IDHmut	Fig.3E
0.550694	IDHmut	Fig.3E
0.366129	IDHmut	Fig.3E
0.48953	IDHmut	Fig.3E
0.455453	IDHmut	Fig.3E
0.471147	IDHmut	Fig.3E
0.525158	IDHmut	Fig.3E
0.451007	IDHmut	Fig.3E
0.36344	IDHmut	Fig.3E
0.447907	IDHmut	Fig.3E
0.477682	IDHmut	Fig.3E
0.486413	IDHmut	Fig.3E
0.370313	IDHmut	Fig.3E
0.390487	IDHmut	Fig.3E
0.35852	IDHmut	Fig.3E
0.531601	IDHmut	Fig.3E
0.659775	IDHmut	Fig.3E
0.486277	IDHmut	Fig.3E
0.522967	IDHmut	Fig.3E
0.561296	IDHmut	Fig.3E
0.35171	IDHmut	Fig.3E
0.559676	IDHmut	Fig.3E
0.493671	IDHmut	Fig.3E
0.400488	IDHmut	Fig.3E
0.421367	IDHmut	Fig.3E
0.394617	IDHmut	Fig.3E
0.448856	IDHmut	Fig.3E
0.409287	IDHmut	Fig.3E
0.358009	IDHmut	Fig.3E
0.301203	IDHmut	Fig.3E
0.39146	IDHmut	Fig.3E
0.395014	IDHmut	Fig.3E
0.293856	IDHmut	Fig.3E
0.456884	IDHmut	Fig.3E
0.554372	IDHmut	Fig.3E
0.433359	IDHmut	Fig.3E
0.293774	IDHmut	Fig.3E
0.313256	IDHmut	Fig.3E
0.506192	IDHmut	Fig.3E
0.28965	IDHmut	Fig.3E
0.301372	IDHmut	Fig.3E
0.503575	IDHmut	Fig.3E
0.371846	IDHmut	Fig.3E
0.378461	IDHmut	Fig.3E
0.374138	IDHmut	Fig.3E
0.288056	IDHmut	Fig.3E
0.200351	IDHmut	Fig.3E
0.538695	IDHmut	Fig.3E
0.162535	IDHmut	Fig.3E
0.452324	IDHmut	Fig.3E
0.266624	IDHmut	Fig.3E
0.255588	IDHmut	Fig.3E
0.308414	IDHmut	Fig.3E
0.403776	IDHmut	Fig.3E
0.328645	IDHmut	Fig.3E
0.404986	IDHmut	Fig.3E
0.418291	IDHmut	Fig.3E
0.391792	IDHmut	Fig.3E
0.596152	IDHmut	Fig.3E
0.602808	IDHmut	Fig.3E
0.320356	IDHmut	Fig.3E
0.59795	IDHmut	Fig.3E
0.582798	IDHmut	Fig.3E
0.400975	IDHmut	Fig.3E
0.481096	IDHmut	Fig.3E
0.447825	IDHmut	Fig.3E
0.639687	IDHmut	Fig.3E
0.467232	IDHmut	Fig.3E
0.672998	IDHmut	Fig.3E
0.647703	IDHmut	Fig.3E
0.469451	IDHmut	Fig.3E
0.374261	IDHmut	Fig.3E
0.46021	IDHmut	Fig.3E
0.472028	IDHmut	Fig.3E
0.410821	IDHmut	Fig.3E
0.507783	IDHmut	Fig.3E
0.399601	IDHmut	Fig.3E
0.507373	IDHmut	Fig.3E
0.386044	IDHmut	Fig.3E
0.565985	IDHmut	Fig.3E
0.465442	IDHmut	Fig.3E
0.533818	IDHmut	Fig.3E
0.43216	IDHmut	Fig.3E
0.577061	IDHmut	Fig.3E
0.473315	IDHmut	Fig.3E
0.442964	IDHmut	Fig.3E
0.43636	IDHmut	Fig.3E
0.501659	IDHmut	Fig.3E
0.588975	IDHmut	Fig.3E
0.447671	IDHmut	Fig.3E
0.443809	IDHmut	Fig.3E
0.611083	IDHmut	Fig.3E
0.457355	IDHmut	Fig.3E
0.473731	IDHmut	Fig.3E
0.470906	IDHmut	Fig.3E
0.372471	IDHmut	Fig.3E
0.356731	IDHmut	Fig.3E
0.389538	IDHmut	Fig.3E
0.270872	IDHmut	Fig.3E
0.366833	IDHmut	Fig.3E
0.318805	IDHmut	Fig.3E
0.607482	IDHmut	Fig.3E
0.456834	IDHmut	Fig.3E
0.449004	IDHmut	Fig.3E
0.17223	IDHmut	Fig.3E
0.387409	IDHmut	Fig.3E
0.465548	IDHmut	Fig.3E
0.423254	IDHmut	Fig.3E
0.405345	IDHmut	Fig.3E
0.44692	IDHmut	Fig.3E
0.224126	IDHmut	Fig.3E
0.328067	IDHmut	Fig.3E
0.280258	IDHmut	Fig.3E
0.450897	IDHmut	Fig.3E
0.35384	IDHmut	Fig.3E
0.786398	IDHmut	Fig.3E
0.485241	IDHmut	Fig.3E
0.543817	IDHmut	Fig.3E
0.765497	IDHmut	Fig.3E
0.778948	IDHmut	Fig.3E
0.728907	IDHmut	Fig.3E
0.470109	IDHmut	Fig.3E
0.562523	IDHmut	Fig.3E
0.707273	IDHmut	Fig.3E
0.485504	IDHmut	Fig.3E
0.577581	IDHmut	Fig.3E
0.542062	IDHmut	Fig.3E
0.430041	IDHmut	Fig.3E
0.57558	IDHmut	Fig.3E
0.533204	IDHmut	Fig.3E
0.494697	IDHmut	Fig.3E
0.395754	IDHmut	Fig.3E
0.54815	IDHmut	Fig.3E
0.447012	IDHmut	Fig.3E
0.423112	IDHmut	Fig.3E
0.347644	IDHmut	Fig.3E
0.393831	IDHmut	Fig.3E
0.288988	IDHmut	Fig.3E
0.597523	IDHmut	Fig.3E
0.605713	IDHmut	Fig.3E
0.584405	IDHmut	Fig.3E
0.339053	IDHmut	Fig.3E
0.62799	IDHmut	Fig.3E
0.460607	IDHmut	Fig.3E
0.39092	IDHmut	Fig.3E
0.515562	IDHmut	Fig.3E
0.469896	IDHmut	Fig.3E
0.407116	IDHmut	Fig.3E
0.467783	IDHmut	Fig.3E
0.46025	IDHmut	Fig.3E
0.599523	IDHmut	Fig.3E
0.458219	IDHmut	Fig.3E
0.539748	IDHmut	Fig.3E
0.328042	IDHmut	Fig.3E
0.661261	IDHmut	Fig.3E
0.530212	IDHmut	Fig.3E
0.655664	IDHmut	Fig.3E
0.442227	IDHmut	Fig.3E
0.523544	IDHmut	Fig.3E
0.541265	IDHmut	Fig.3E
0.205181	IDHmut	Fig.3E
0.272519	IDHmut	Fig.3E
0.243061	IDHmut	Fig.3E
0.352901	IDHmut	Fig.3E
0.215145	IDHmut	Fig.3E
0.333783	IDHmut	Fig.3E
0.418846	IDHmut	Fig.3E
0.606465	IDHmut	Fig.3E
0.390123	IDHmut	Fig.3E
0.718365	IDHmut	Fig.3E
0.336862	IDHmut	Fig.3E
0.69841	IDHmut	Fig.3E
0.710099	IDHmut	Fig.3E
0.504054	IDHmut	Fig.3E
0.497736	IDHmut	Fig.3E
0.644863	IDHmut	Fig.3E
0.992558	IDHmut	Fig.3E
0.576534	IDHmut	Fig.3E
0.763077	IDHmut	Fig.3E
0.518185	IDHmut	Fig.3E
0.613589	IDHmut	Fig.3E
0.678066	IDHmut	Fig.3E
0.552358	IDHmut	Fig.3E
0.639655	IDHmut	Fig.3E
0.467692	IDHmut	Fig.3E
0.546101	IDHmut	Fig.3E
0.488483	IDHmut	Fig.3E
0.56175	IDHmut	Fig.3E
0.560609	IDHmut	Fig.3E
0.659962	IDHmut	Fig.3E
0.355117	IDHmut	Fig.3E
0.529944	IDHmut	Fig.3E
0.505888	IDHmut	Fig.3E
0.405394	IDHmut	Fig.3E
0.59697	IDHmut	Fig.3E
0.520228	IDHmut	Fig.3E
0.497651	IDHmut	Fig.3E
0.348097	IDHmut	Fig.3E
0.504221	IDHmut	Fig.3E
0.479058	IDHmut	Fig.3E
0.413898	IDHmut	Fig.3E
0.385905	IDHmut	Fig.3E
0.397746	IDHmut	Fig.3E
0.295454	IDHmut	Fig.3E
0.511127	IDHmut	Fig.3E
0.398331	IDHmut	Fig.3E
0.356562	IDHmut	Fig.3E
0.494025	IDHmut	Fig.3E
0.441824	IDHmut	Fig.3E
0.317703	IDHmut	Fig.3E
0.404709	IDHmut	Fig.3E
0.606292	IDHmut	Fig.3E
0.611925	IDHmut	Fig.3E
0.535671	IDHmut	Fig.3E
0.524229	IDHmut	Fig.3E
0.458891	IDHmut	Fig.3E
0.472782	IDHmut	Fig.3E
0.325246	IDHmut	Fig.3E
0.466856	IDHmut	Fig.3E
0.374478	IDHmut	Fig.3E
0.353959	IDHmut	Fig.3E
0.371886	IDHmut	Fig.3E
0.451108	IDHmut	Fig.3E
0.66423	IDHmut	Fig.3E
0.659261	IDHmut	Fig.3E
0.363188	IDHmut	Fig.3E
0.625107	IDHmut	Fig.3E
0.455448	IDHmut	Fig.3E
0.535537	IDHmut	Fig.3E
0.830978	IDHmut	Fig.3E
0.567994	IDHmut	Fig.3E
0.432908	IDHmut	Fig.3E
0.563222	IDHmut	Fig.3E
0.717618	IDHmut	Fig.3E
0.651744	IDHmut	Fig.3E
0.484281	IDHmut	Fig.3E
0.722837	IDHmut	Fig.3E
0.662395	IDHmut	Fig.3E
0.443195	IDHmut	Fig.3E
0.720749	IDHmut	Fig.3E
0.501079	IDHmut	Fig.3E
0.415111	IDHmut	Fig.3E
0.61072	IDHmut	Fig.3E
0.508035	IDHmut	Fig.3E
0.506385	IDHmut	Fig.3E
0.658378	IDHmut	Fig.3E
0.599394	IDHmut	Fig.3E
0.644717	IDHmut	Fig.3E
0.574057	IDHmut	Fig.3E
0.508621	IDHmut	Fig.3E
0.570615	IDHmut	Fig.3E
0.419326	IDHmut	Fig.3E
0.445998	IDHmut	Fig.3E
0.384243	IDHmut	Fig.3E
0.328562	IDHmut	Fig.3E
0.383533	IDHmut	Fig.3E
0.389909	IDHmut	Fig.3E
0.454856	IDHmut	Fig.3E
0.345241	IDHmut	Fig.3E
0.419792	IDHmut	Fig.3E
0.482671	IDHmut	Fig.3E
0.303312	IDHmut	Fig.3E
0.644007	IDHmut	Fig.3E
0.388377	IDHmut	Fig.3E
0.610306	IDHmut	Fig.3E
0.463373	IDHmut	Fig.3E
0.336687	IDHmut	Fig.3E
0.24169	IDHmut	Fig.3E
0.218078	IDHmut	Fig.3E
0.28508	IDHmut	Fig.3E
0.431445	IDHmut	Fig.3E
0.632046	IDHmut	Fig.3E
0.546579	IDHmut	Fig.3E
0.519858	IDHmut	Fig.3E
0.750264	IDHmut	Fig.3E
0.326982	IDHmut	Fig.3E
0.44197	IDHmut	Fig.3E
0.403106	IDHmut	Fig.3E
0.521637	IDHmut	Fig.3E
0.482815	IDHmut	Fig.3E
0.532566	IDHmut	Fig.3E
0.390251	IDHmut	Fig.3E
0.637404	IDHmut	Fig.3E
0.621851	IDHmut	Fig.3E
0.361978	IDHmut	Fig.3E
0.442116	IDHmut	Fig.3E
0.866281	IDHmut	Fig.3E
0.795252	IDHmut	Fig.3E
0.483415	IDHmut	Fig.3E
0.660121	IDHmut	Fig.3E
0.736164	IDHmut	Fig.3E
0.651578	IDHmut	Fig.3E
0.816568	IDHmut	Fig.3E
0.620892	IDHmut	Fig.3E
0.621355	IDHmut	Fig.3E
0.600554	IDHmut	Fig.3E
0.938994	IDHmut	Fig.3E
0.61946	IDHmut	Fig.3E
0.583346	IDHmut	Fig.3E
0.521749	IDHmut	Fig.3E
0.511167	IDHmut	Fig.3E
0.703297	IDHmut	Fig.3E
0.65024	IDHmut	Fig.3E
0.46071	IDHmut	Fig.3E
0.552943	IDHmut	Fig.3E
0.603131	IDHmut	Fig.3E
0.40166	IDHmut	Fig.3E
0.620024	IDHmut	Fig.3E
0.651158	IDHmut	Fig.3E
0.493052	IDHmut	Fig.3E
0.405285	IDHmut	Fig.3E
0.512478	IDHmut	Fig.3E
0.453177	IDHmut	Fig.3E
0.509421	IDHmut	Fig.3E
0.522724	IDHmut	Fig.3E
0.38864	IDHmut	Fig.3E
0.494303	IDHmut	Fig.3E
0.408601	IDHmut	Fig.3E
0.380313	IDHmut	Fig.3E
0.337386	IDHmut	Fig.3E
0.519482	IDHmut	Fig.3E
0.357139	IDHmut	Fig.3E
0.491419	IDHmut	Fig.3E
0.25141	IDHmut	Fig.3E
0.439522	IDHmut	Fig.3E
0.232787	IDHmut	Fig.3E
0.430854	IDHmut	Fig.3E
0.26841	IDHmut	Fig.3E
0.299232	IDHmut	Fig.3E
0.514437	IDHmut	Fig.3E
0.560338	IDHmut	Fig.3E
0.660631	IDHmut	Fig.3E
0.573379	IDHmut	Fig.3E
0.648775	IDHmut	Fig.3E
0.824552	IDHmut	Fig.3E
0.477567	IDHmut	Fig.3E
0.548749	IDHmut	Fig.3E
0.462505	IDHmut	Fig.3E
0.401422	IDHmut	Fig.3E
0.663112	IDHmut	Fig.3E
0.57972	IDHmut	Fig.3E
0.360776	IDHmut	Fig.3E
0.445681	IDHmut	Fig.3E
0.499282	IDHmut	Fig.3E
0.436698	IDHmut	Fig.3E
0.474417	IDHmut	Fig.3E
0.419186	IDHmut	Fig.3E
0.725314	IDHmut	Fig.3E
0.477144	IDHmut	Fig.3E
0.554492	IDHmut	Fig.3E
0.627714	IDHmut	Fig.3E
0.498984	IDHmut	Fig.3E
0.522132	IDHmut	Fig.3E
0.538132	IDHmut	Fig.3E
0.685001	IDHmut	Fig.3E
0.886898	IDHmut	Fig.3E
0.607512	IDHmut	Fig.3E
0.607431	IDHmut	Fig.3E
0.442564	IDHmut	Fig.3E
0.654405	IDHmut	Fig.3E
0.677688	IDHmut	Fig.3E
0.686958	IDHmut	Fig.3E
0.668379	IDHmut	Fig.3E
0.580506	IDHmut	Fig.3E
0.577694	IDHmut	Fig.3E
0.638337	IDHmut	Fig.3E
0.461769	IDHmut	Fig.3E
0.451259	IDHmut	Fig.3E
0.44267	IDHmut	Fig.3E
0.452077	IDHmut	Fig.3E
0.50273	IDHmut	Fig.3E
0.412153	IDHmut	Fig.3E
0.44648	IDHmut	Fig.3E
0.628001	IDHmut	Fig.3E
0.289872	IDHmut	Fig.3E
0.434588	IDHmut	Fig.3E
0.41652	IDHmut	Fig.3E
0.501034	IDHmut	Fig.3E
0.567982	IDHmut	Fig.3E
0.28051	IDHmut	Fig.3E
0.392371	IDHmut	Fig.3E
0.272628	IDHmut	Fig.3E
0.319442	IDHmut	Fig.3E
0.387161	IDHmut	Fig.3E
0.247754	IDHmut	Fig.3E
0.611165	IDHmut	Fig.3E
0.242015	IDHmut	Fig.3E
0.288423	IDHmut	Fig.3E
0.407086	IDHmut	Fig.3E
0.430562	IDHmut	Fig.3E
0.446072	IDHmut	Fig.3E
0.345155	IDHmut	Fig.3E
0.205483	IDHmut	Fig.3E
0.287461	IDHmut	Fig.3E
0.431262	IDHmut	Fig.3E
0.30682	IDHmut	Fig.3E
0.366319	IDHmut	Fig.3E
0.39212	IDHmut	Fig.3E
0.448751	IDHmut	Fig.3E
0.27384	IDHmut	Fig.3E
0.445465	IDHmut	Fig.3E
0.401884	IDHmut	Fig.3E
0.208218	IDHmut	Fig.3E
0.565464	IDHmut	Fig.3E
0.58026	IDHmut	Fig.3E
0.409968	IDHmut	Fig.3E
0.441896	IDHmut	Fig.3E
0.40007	IDHmut	Fig.3E
0.466336	IDHmut	Fig.3E
0.476538	IDHmut	Fig.3E
0.563832	IDHmut	Fig.3E
0.481562	IDHmut	Fig.3E
0.536256	IDHmut	Fig.3E
0.589902	IDHmut	Fig.3E
0.619476	IDHmut	Fig.3E
0.581424	IDHmut	Fig.3E
0.433823	IDHmut	Fig.3E
0.750148	IDHmut	Fig.3E
0.661363	IDHmut	Fig.3E
0.667518	IDHmut	Fig.3E
0.623224	IDHmut	Fig.3E
0.740424	IDHmut	Fig.3E
0.446244	IDHmut	Fig.3E
0.500664	IDHmut	Fig.3E
0.542181	IDHmut	Fig.3E
0.804013	IDHmut	Fig.3E
0.557494	IDHmut	Fig.3E
0.739428	IDHmut	Fig.3E
0.529902	IDHmut	Fig.3E
0.727512	IDHmut	Fig.3E
0.578718	IDHmut	Fig.3E
0.473767	IDHmut	Fig.3E
0.669598	IDHmut	Fig.3E
0.505331	IDHmut	Fig.3E
0.482267	IDHmut	Fig.3E
0.586012	IDHmut	Fig.3E
0.329245	IDHmut	Fig.3E
0.443755	IDHmut	Fig.3E
0.404708	IDHmut	Fig.3E
0.284175	IDHmut	Fig.3E
0.567627	IDHmut	Fig.3E
0.513521	IDHmut	Fig.3E
0.432051	IDHmut	Fig.3E
0.271369	IDHmut	Fig.3E
0.518206	IDHmut	Fig.3E
0.634191	IDHmut	Fig.3E
0.38396	IDHmut	Fig.3E
0.22744	IDHmut	Fig.3E
0.266215	IDHmut	Fig.3E
0.319056	IDHmut	Fig.3E
0.366275	IDHmut	Fig.3E
0.340604	IDHmut	Fig.3E
0.247345	IDHmut	Fig.3E
0.243572	IDHmut	Fig.3E
0.47358	IDHmut	Fig.3E
0.399914	IDHmut	Fig.3E
0.374689	IDHmut	Fig.3E
0.275587	IDHmut	Fig.3E
0.446943	IDHmut	Fig.3E
0.330923	IDHmut	Fig.3E
0.396385	IDHmut	Fig.3E
0.211333	IDHmut	Fig.3E
0.322442	IDHmut	Fig.3E
0.304188	IDHmut	Fig.3E
0.530521	IDHmut	Fig.3E
0.400149	IDHmut	Fig.3E
0.389337	IDHmut	Fig.3E
0.250604	IDHmut	Fig.3E
0.372616	IDHmut	Fig.3E
0.344652	IDHmut	Fig.3E
0.40849	IDHmut	Fig.3E
0.456037	IDHmut	Fig.3E
0.398193	IDHmut	Fig.3E
0.495774	IDHmut	Fig.3E
0.444881	IDHmut	Fig.3E
0.433031	IDHmut	Fig.3E
0.550658	IDHmut	Fig.3E
0.571374	IDHmut	Fig.3E
0.633695	IDHmut	Fig.3E
0.590344	IDHmut	Fig.3E
0.430857	IDHmut	Fig.3E
0.624349	IDHmut	Fig.3E
0.674954	IDHmut	Fig.3E
0.644529	IDHmut	Fig.3E
0.757133	IDHmut	Fig.3E
0.723672	IDHmut	Fig.3E
0.585429	IDHmut	Fig.3E
0.702715	IDHmut	Fig.3E
0.696647	IDHmut	Fig.3E
0.610063	IDHmut	Fig.3E
0.533072	IDHmut	Fig.3E
0.609694	IDHmut	Fig.3E
0.701445	IDHmut	Fig.3E
0.873404	IDHmut	Fig.3E
0.79619	IDHmut	Fig.3E
0.766321	IDHmut	Fig.3E
0.656034	IDHmut	Fig.3E
0.39639	IDHmut	Fig.3E
0.621636	IDHmut	Fig.3E
0.520124	IDHmut	Fig.3E
0.61699	IDHmut	Fig.3E
0.265421	IDHmut	Fig.3E
0.521934	IDHmut	Fig.3E
0.517992	IDHmut	Fig.3E
0.573329	IDHmut	Fig.3E
0.424036	IDHmut	Fig.3E
0.380303	IDHmut	Fig.3E
0.608735	IDHmut	Fig.3E
0.508963	IDHmut	Fig.3E
0.48903	IDHmut	Fig.3E
0.446091	IDHmut	Fig.3E
0.373201	IDHmut	Fig.3E
0.499751	IDHmut	Fig.3E
0.511455	IDHmut	Fig.3E
0.365984	IDHmut	Fig.3E
0.275047	IDHmut	Fig.3E
0.414139	IDHmut	Fig.3E
0.224079	IDHmut	Fig.3E
0.298558	IDHmut	Fig.3E
0.46515	IDHmut	Fig.3E
0.411119	IDHmut	Fig.3E
0.338735	IDHmut	Fig.3E
0.473539	IDHmut	Fig.3E
0.405937	IDHmut	Fig.3E
0.280283	IDHmut	Fig.3E
0.289814	IDHmut	Fig.3E
0.511654	IDHmut	Fig.3E
0.24225	IDHmut	Fig.3E
0.408558	IDHmut	Fig.3E
0.453847	IDHmut	Fig.3E
0.33407	IDHmut	Fig.3E
0.342369	IDHmut	Fig.3E
0.247982	IDHmut	Fig.3E
0.405682	IDHmut	Fig.3E
0.486425	IDHmut	Fig.3E
0.454335	IDHmut	Fig.3E
0.508027	IDHmut	Fig.3E
0.444208	IDHmut	Fig.3E
0.565579	IDHmut	Fig.3E
0.622379	IDHmut	Fig.3E
0.685743	IDHmut	Fig.3E
0.398239	IDHmut	Fig.3E
0.611008	IDHmut	Fig.3E
0.533641	IDHmut	Fig.3E
0.68827	IDHmut	Fig.3E
0.596435	IDHmut	Fig.3E
0.639706	IDHmut	Fig.3E
0.531717	IDHmut	Fig.3E
0.772495	IDHmut	Fig.3E
0.611753	IDHmut	Fig.3E
0.537944	IDHmut	Fig.3E
0.532584	IDHmut	Fig.3E
0.537235	IDHmut	Fig.3E
0.54773	IDHmut	Fig.3E
0.583857	IDHmut	Fig.3E
0.703605	IDHmut	Fig.3E
0.771497	IDHmut	Fig.3E
0.615916	IDHmut	Fig.3E
0.557859	IDHmut	Fig.3E
0.632409	IDHmut	Fig.3E
0.49676	IDHmut	Fig.3E
0.604523	IDHmut	Fig.3E
0.559691	IDHmut	Fig.3E
0.290535	IDHmut	Fig.3E
0.45577	IDHmut	Fig.3E
0.492102	IDHmut	Fig.3E
0.431091	IDHmut	Fig.3E
0.39724	IDHmut	Fig.3E
0.367388	IDHmut	Fig.3E
0.47996	IDHmut	Fig.3E
0.463718	IDHmut	Fig.3E
0.427338	IDHmut	Fig.3E
0.412983	IDHmut	Fig.3E
0.359184	IDHmut	Fig.3E
0.518879	IDHmut	Fig.3E
0.308613	IDHmut	Fig.3E
0.575422	IDHmut	Fig.3E
0.533319	IDHmut	Fig.3E
0.350296	IDHmut	Fig.3E
0.449522	IDHmut	Fig.3E
0.37093	IDHmut	Fig.3E
0.271273	IDHmut	Fig.3E
0.392581	IDHmut	Fig.3E
0.27217	IDHmut	Fig.3E
0.260002	IDHmut	Fig.3E
0.296058	IDHmut	Fig.3E
0.393033	IDHmut	Fig.3E
0.55375	IDHmut	Fig.3E
0.360563	IDHmut	Fig.3E
0.489391	IDHmut	Fig.3E
0.585863	IDHmut	Fig.3E
0.453807	IDHmut	Fig.3E
0.234371	IDHmut	Fig.3E
0.398496	IDHmut	Fig.3E
0.46216	IDHmut	Fig.3E
0.290087	IDHmut	Fig.3E
0.606524	IDHmut	Fig.3E
0.466576	IDHmut	Fig.3E
0.409063	IDHmut	Fig.3E
0.517216	IDHmut	Fig.3E
0.657035	IDHmut	Fig.3E
0.496428	IDHmut	Fig.3E
0.581908	IDHmut	Fig.3E
0.495114	IDHmut	Fig.3E
0.517625	IDHmut	Fig.3E
0.726384	IDHmut	Fig.3E
0.482745	IDHmut	Fig.3E
0.462651	IDHmut	Fig.3E
0.528188	IDHmut	Fig.3E
0.633884	IDHmut	Fig.3E
0.562637	IDHmut	Fig.3E
0.524306	IDHmut	Fig.3E
0.546746	IDHmut	Fig.3E
0.581338	IDHmut	Fig.3E
0.480018	IDHmut	Fig.3E
0.669117	IDHmut	Fig.3E
0.666013	IDHmut	Fig.3E
0.678794	IDHmut	Fig.3E
0.578793	IDHmut	Fig.3E
0.602392	IDHmut	Fig.3E
0.791925	IDHmut	Fig.3E
0.632546	IDHmut	Fig.3E
0.632569	IDHmut	Fig.3E
0.58613	IDHmut	Fig.3E
0.58528	IDHmut	Fig.3E
0.565327	IDHmut	Fig.3E
0.508864	IDHmut	Fig.3E
0.334418	IDHmut	Fig.3E
0.503791	IDHmut	Fig.3E
0.670432	IDHmut	Fig.3E
0.485145	IDHmut	Fig.3E
0.51453	IDHmut	Fig.3E
0.517879	IDHmut	Fig.3E
0.408021	IDHmut	Fig.3E
0.535106	IDHmut	Fig.3E
0.546462	IDHmut	Fig.3E
0.28032	IDHmut	Fig.3E
0.426657	IDHmut	Fig.3E
0.364265	IDHmut	Fig.3E
0.632125	IDHmut	Fig.3E
0.401813	IDHmut	Fig.3E
0.476247	IDHmut	Fig.3E
0.313396	IDHmut	Fig.3E
0.449588	IDHmut	Fig.3E
0.355895	IDHmut	Fig.3E
0.569336	IDHmut	Fig.3E
0.334799	IDHmut	Fig.3E
0.386367	IDHmut	Fig.3E
0.494988	IDHmut	Fig.3E
0.416135	IDHmut	Fig.3E
0.389418	IDHmut	Fig.3E
0.397627	IDHmut	Fig.3E
0.605486	IDHmut	Fig.3E
0.641289	IDHmut	Fig.3E
0.663545	IDHmut	Fig.3E
0.545297	IDHmut	Fig.3E
0.449916	IDHmut	Fig.3E
0.478172	IDHmut	Fig.3E
0.431957	IDHmut	Fig.3E
0.356346	IDHmut	Fig.3E
0.628886	IDHmut	Fig.3E
0.506845	IDHmut	Fig.3E
0.642262	IDHmut	Fig.3E
0.607831	IDHmut	Fig.3E
0.531061	IDHmut	Fig.3E
0.531615	IDHmut	Fig.3E
0.735548	IDHmut	Fig.3E
0.634328	IDHmut	Fig.3E
0.490634	IDHmut	Fig.3E
0.605473	IDHmut	Fig.3E
0.478571	IDHmut	Fig.3E
0.598074	IDHmut	Fig.3E
0.525165	IDHmut	Fig.3E
0.552479	IDHmut	Fig.3E
0.622372	IDHmut	Fig.3E
0.476584	IDHmut	Fig.3E
0.596615	IDHmut	Fig.3E
0.590717	IDHmut	Fig.3E
0.574644	IDHmut	Fig.3E
0.52089	IDHmut	Fig.3E
0.391178	IDHmut	Fig.3E
0.646631	IDHmut	Fig.3E
0.680826	IDHmut	Fig.3E
0.508462	IDHmut	Fig.3E
0.551181	IDHmut	Fig.3E
0.51021	IDHmut	Fig.3E
0.537762	IDHmut	Fig.3E
0.549526	IDHmut	Fig.3E
0.561311	IDHmut	Fig.3E
0.606933	IDHmut	Fig.3E
0.578858	IDHmut	Fig.3E
0.444222	IDHmut	Fig.3E
0.549171	IDHmut	Fig.3E
0.323124	IDHmut	Fig.3E
0.399189	IDHmut	Fig.3E
0.53684	IDHmut	Fig.3E
0.643694	IDHmut	Fig.3E
0.502804	IDHmut	Fig.3E
0.384934	IDHmut	Fig.3E
0.438541	IDHmut	Fig.3E
0.379105	IDHmut	Fig.3E
0.552491	IDHmut	Fig.3E
0.484373	IDHmut	Fig.3E
0.448999	IDHmut	Fig.3E
0.622572	IDHmut	Fig.3E
0.574764	IDHmut	Fig.3E
0.150968	IDHmut	Fig.3E
0.332088	IDHmut	Fig.3E
0.234183	IDHmut	Fig.3E
0.449492	IDHmut	Fig.3E
0.391641	IDHmut	Fig.3E
0.43669	IDHmut	Fig.3E
0.320192	IDHmut	Fig.3E
0.325829	IDHmut	Fig.3E
0.443833	IDHmut	Fig.3E
0.569566	IDHmut	Fig.3E
0.393409	IDHmut	Fig.3E
0.409714	IDHmut	Fig.3E
0.587395	IDHmut	Fig.3E
0.511843	IDHmut	Fig.3E
0.469697	IDHmut	Fig.3E
0.441213	IDHmut	Fig.3E
0.404297	IDHmut	Fig.3E
0.362418	IDHmut	Fig.3E
0.465108	IDHmut	Fig.3E
0.345861	IDHmut	Fig.3E
0.411916	IDHmut	Fig.3E
0.374592	IDHmut	Fig.3E
0.444292	IDHmut	Fig.3E
0.467422	IDHmut	Fig.3E
0.379249	IDHmut	Fig.3E
0.567522	IDHmut	Fig.3E
0.552058	IDHmut	Fig.3E
0.353755	IDHmut	Fig.3E
0.574416	IDHmut	Fig.3E
0.561954	IDHmut	Fig.3E
0.537533	IDHmut	Fig.3E
0.356985	IDHmut	Fig.3E
0.552666	IDHmut	Fig.3E
0.601998	IDHmut	Fig.3E
0.608919	IDHmut	Fig.3E
0.479193	IDHmut	Fig.3E
0.466613	IDHmut	Fig.3E
0.687766	IDHmut	Fig.3E
0.5835	IDHmut	Fig.3E
0.469698	IDHmut	Fig.3E
0.598504	IDHmut	Fig.3E
0.470411	IDHmut	Fig.3E
0.625026	IDHmut	Fig.3E
0.407481	IDHmut	Fig.3E
0.61418	IDHmut	Fig.3E
0.396608	IDHmut	Fig.3E
0.419103	IDHmut	Fig.3E
0.670949	IDHmut	Fig.3E
0.621886	IDHmut	Fig.3E
0.664658	IDHmut	Fig.3E
0.452493	IDHmut	Fig.3E
0.579126	IDHmut	Fig.3E
0.424044	IDHmut	Fig.3E
0.400541	IDHmut	Fig.3E
0.484349	IDHmut	Fig.3E
0.468584	IDHmut	Fig.3E
0.639903	IDHmut	Fig.3E
0.431327	IDHmut	Fig.3E
0.538754	IDHmut	Fig.3E
0.30807	IDHmut	Fig.3E
0.533083	IDHmut	Fig.3E
0.341057	IDHmut	Fig.3E
0.371204	IDHmut	Fig.3E
0.288958	IDHmut	Fig.3E
0.557077	IDHmut	Fig.3E
0.173697	IDHmut	Fig.3E
0.314549	IDHmut	Fig.3E
0.165866	IDHmut	Fig.3E
0.2907	IDHmut	Fig.3E
0.387564	IDHmut	Fig.3E
0.371823	IDHmut	Fig.3E
0.675064	IDHmut	Fig.3E
0.251299	IDHmut	Fig.3E
0.405167	IDHmut	Fig.3E
0.317969	IDHmut	Fig.3E
0.522732	IDHmut	Fig.3E
0.367001	IDHmut	Fig.3E
0.498402	IDHmut	Fig.3E
0.386422	IDHmut	Fig.3E
0.295181	IDHmut	Fig.3E
0.241545	IDHmut	Fig.3E
0.407373	IDHmut	Fig.3E
0.413226	IDHmut	Fig.3E
0.254092	IDHmut	Fig.3E
0.403421	IDHmut	Fig.3E
0.312262	IDHmut	Fig.3E
0.422607	IDHmut	Fig.3E
0.3837	IDHmut	Fig.3E
0.565164	IDHmut	Fig.3E
0.324168	IDHmut	Fig.3E
0.48102	IDHmut	Fig.3E
0.306902	IDHmut	Fig.3E
0.403278	IDHmut	Fig.3E
0.576314	IDHmut	Fig.3E
0.737951	IDHmut	Fig.3E
0.578728	IDHmut	Fig.3E
0.501918	IDHmut	Fig.3E
0.429865	IDHmut	Fig.3E
0.42263	IDHmut	Fig.3E
0.677099	IDHmut	Fig.3E
0.560941	IDHmut	Fig.3E
0.561752	IDHmut	Fig.3E
0.382139	IDHmut	Fig.3E
0.562269	IDHmut	Fig.3E
0.466578	IDHmut	Fig.3E
0.405825	IDHmut	Fig.3E
0.643083	IDHmut	Fig.3E
0.580355	IDHmut	Fig.3E
0.459247	IDHmut	Fig.3E
0.47776	IDHmut	Fig.3E
0.555728	IDHmut	Fig.3E
0.47911	IDHmut	Fig.3E
0.489432	IDHmut	Fig.3E
0.513573	IDHmut	Fig.3E
0.481811	IDHmut	Fig.3E
0.505961	IDHmut	Fig.3E
0.472049	IDHmut	Fig.3E
0.577536	IDHmut	Fig.3E
0.340685	IDHmut	Fig.3E
0.402105	IDHmut	Fig.3E
0.283342	IDHmut	Fig.3E
0.541599	IDHmut	Fig.3E
0.669083	IDHmut	Fig.3E
0.503912	IDHmut	Fig.3E
0.668137	IDHmut	Fig.3E
0.531571	IDHmut	Fig.3E
0.504894	IDHmut	Fig.3E
0.316385	IDHmut	Fig.3E
0.55464	IDHmut	Fig.3E
0.541194	IDHmut	Fig.3E
0.334655	IDHmut	Fig.3E
0.216225	IDHmut	Fig.3E
0.312449	IDHmut	Fig.3E
0.383649	IDHmut	Fig.3E
0.442416	IDHmut	Fig.3E
0.445151	IDHmut	Fig.3E
0.336092	IDHmut	Fig.3E
0.199036	IDHmut	Fig.3E
0.210832	IDHmut	Fig.3E
0.173977	IDHmut	Fig.3E
0.436494	IDHmut	Fig.3E
0.619387	IDHmut	Fig.3E
0.487922	IDHmut	Fig.3E
0.23164	IDHmut	Fig.3E
0.252803	IDHmut	Fig.3E
0.405311	IDHmut	Fig.3E
0.626149	IDHmut	Fig.3E
0.522319	IDHmut	Fig.3E
0.431137	IDHmut	Fig.3E
0.532678	IDHmut	Fig.3E
0.310707	IDHmut	Fig.3E
0.327904	IDHmut	Fig.3E
0.346583	IDHmut	Fig.3E
0.274556	IDHmut	Fig.3E
0.526273	IDHmut	Fig.3E
0.411541	IDHmut	Fig.3E
0.292961	IDHmut	Fig.3E
0.465773	IDHmut	Fig.3E
0.46295	IDHmut	Fig.3E
0.697871	IDHmut	Fig.3E
0.61737	IDHmut	Fig.3E
0.572007	IDHmut	Fig.3E
0.573583	IDHmut	Fig.3E
0.502775	IDHmut	Fig.3E
0.408721	IDHmut	Fig.3E
0.420975	IDHmut	Fig.3E
0.480535	IDHmut	Fig.3E
0.589311	IDHmut	Fig.3E
0.528243	IDHmut	Fig.3E
0.730878	IDHmut	Fig.3E
0.444469	IDHmut	Fig.3E
0.456994	IDHmut	Fig.3E
0.39534	IDHmut	Fig.3E
0.550612	IDHmut	Fig.3E
0.378714	IDHmut	Fig.3E
0.634842	IDHmut	Fig.3E
0.567953	IDHmut	Fig.3E
0.504555	IDHmut	Fig.3E
0.645678	IDHmut	Fig.3E
0.712969	IDHmut	Fig.3E
0.397314	IDHmut	Fig.3E
0.47108	IDHmut	Fig.3E
0.578367	IDHmut	Fig.3E
0.503717	IDHmut	Fig.3E
0.497958	IDHmut	Fig.3E
0.421288	IDHmut	Fig.3E
0.566112	IDHmut	Fig.3E
0.484633	IDHmut	Fig.3E
0.72265	IDHmut	Fig.3E
0.590146	IDHmut	Fig.3E
0.400422	IDHmut	Fig.3E
0.561812	IDHmut	Fig.3E
0.634629	IDHmut	Fig.3E
0.391232	IDHmut	Fig.3E
0.562189	IDHmut	Fig.3E
0.402908	IDHmut	Fig.3E
0.158723	IDHmut	Fig.3E
0.403233	IDHmut	Fig.3E
0.180938	IDHmut	Fig.3E
0.423595	IDHmut	Fig.3E
0.312326	IDHmut	Fig.3E
0.284517	IDHmut	Fig.3E
0.246764	IDHmut	Fig.3E
0.322738	IDHmut	Fig.3E
0.415029	IDHmut	Fig.3E
0.288237	IDHmut	Fig.3E
0.236477	IDHmut	Fig.3E
0.296046	IDHmut	Fig.3E
0.322303	IDHmut	Fig.3E
0.243176	IDHmut	Fig.3E
0.450031	IDHmut	Fig.3E
0.465699	IDHmut	Fig.3E
0.558339	IDHmut	Fig.3E
0.309421	IDHmut	Fig.3E
0.489211	IDHmut	Fig.3E
0.257431	IDHmut	Fig.3E
0.656671	IDHmut	Fig.3E
0.337254	IDHmut	Fig.3E
0.446176	IDHmut	Fig.3E
0.480136	IDHmut	Fig.3E
0.589959	IDHmut	Fig.3E
0.419377	IDHmut	Fig.3E
0.379916	IDHmut	Fig.3E
0.37451	IDHmut	Fig.3E
0.549158	IDHmut	Fig.3E
0.628787	IDHmut	Fig.3E
0.623222	IDHmut	Fig.3E
0.486127	IDHmut	Fig.3E
0.404593	IDHmut	Fig.3E
0.573702	IDHmut	Fig.3E
0.520768	IDHmut	Fig.3E
0.546844	IDHmut	Fig.3E
0.739678	IDHmut	Fig.3E
0.575411	IDHmut	Fig.3E
0.47833	IDHmut	Fig.3E
0.417398	IDHmut	Fig.3E
0.509184	IDHmut	Fig.3E
0.591614	IDHmut	Fig.3E
0.475585	IDHmut	Fig.3E
0.377151	IDHmut	Fig.3E
0.595832	IDHmut	Fig.3E
0.321491	IDHmut	Fig.3E
0.536894	IDHmut	Fig.3E
0.625799	IDHmut	Fig.3E
0.468316	IDHmut	Fig.3E
0.543016	IDHmut	Fig.3E
0.353056	IDHmut	Fig.3E
0.497382	IDHmut	Fig.3E
0.380634	IDHmut	Fig.3E
0.334769	IDHmut	Fig.3E
0.410562	IDHmut	Fig.3E
0.549763	IDHmut	Fig.3E
0.562855	IDHmut	Fig.3E
0.662093	IDHmut	Fig.3E
0.493646	IDHmut	Fig.3E
0.314605	IDHmut	Fig.3E
0.259023	IDHmut	Fig.3E
0.458495	IDHmut	Fig.3E
0.440064	IDHmut	Fig.3E
0.571519	IDHmut	Fig.3E
0.514606	IDHmut	Fig.3E
0.305009	IDHmut	Fig.3E
0.493782	IDHmut	Fig.3E
0.311941	IDHmut	Fig.3E
0.387875	IDHmut	Fig.3E
0.34755	IDHmut	Fig.3E
0.424751	IDHmut	Fig.3E
0.410462	IDHmut	Fig.3E
0.325415	IDHmut	Fig.3E
0.491739	IDHmut	Fig.3E
0.396919	IDHmut	Fig.3E
[truncated: 5,397 more rows]

## Sheet: Fig.5
c
tissue	variable	value	Tissue
TCGA_GBM	LPCAT1	6.54883	Tumor
TCGA_GBM	LPCAT1	6.00968	Tumor
TCGA_GBM	LPCAT1	7.09355	Tumor		LPACT1-normal
TCGA_GBM	LPCAT1	6.62085	Tumor		lower.whisker	lower.hinge	median	lower.hinge.1	upper.whisker	n
TCGA_GBM	LPCAT1	6.69007	Tumor		1.60027	3.37434	3.97636	4.56925	6.23573	1671
TCGA_GBM	LPCAT1	7.42273	Tumor
TCGA_GBM	LPCAT1	6.96672	Tumor
TCGA_GBM	LPCAT1	6.59879	Tumor		LPACT1-tumor
TCGA_GBM	LPCAT1	6.26622	Tumor		lower.whisker	lower.hinge	median	lower.hinge.1	upper.whisker	n
TCGA_GBM	LPCAT1	6.14261	Tumor		4.99594	6.10744	6.5061	6.85935	7.53286	156
TCGA_GBM	LPCAT1	4.52912	Tumor
TCGA_GBM	LPCAT1	4.24634	Tumor
TCGA_GBM	LPCAT1	6.16608	Tumor		AGPAT1-normal
TCGA_GBM	LPCAT1	5.88507	Tumor		lower.whisker	lower.hinge	median	lower.hinge.1	upper.whisker	n
TCGA_GBM	LPCAT1	5.71889	Tumor		3.97545	5.22997	5.71149	6.0782	6.92837	1671
TCGA_GBM	LPCAT1	7.17779	Tumor
TCGA_GBM	LPCAT1	5.54099	Tumor		AGPAT1-tumor
TCGA_GBM	LPCAT1	6.42599	Tumor		lower.whisker	lower.hinge	median	lower.hinge.1	upper.whisker	n
TCGA_GBM	LPCAT1	6.13018	Tumor		6.06134	6.74263	6.97971	7.20504	7.8466	156
TCGA_GBM	LPCAT1	5.64614	Tumor
TCGA_GBM	LPCAT1	5.99051	Tumor
TCGA_GBM	LPCAT1	7.14526	Tumor
TCGA_GBM	LPCAT1	6.56319	Tumor		LPACT3-normal
TCGA_GBM	LPCAT1	6.89396	Tumor		lower.whisker	lower.hinge	median	lower.hinge.1	upper.whisker	n
TCGA_GBM	LPCAT1	5.70052	Tumor		0.54201	2.12284	2.6397	3.24778	4.93168	1671
TCGA_GBM	LPCAT1	7.14587	Tumor
TCGA_GBM	LPCAT1	5.79119	Tumor		LPACT3-tumor
TCGA_GBM	LPCAT1	7.35493	Tumor		lower.whisker	lower.hinge	median	lower.hinge.1	upper.whisker	n
TCGA_GBM	LPCAT1	6.02307	Tumor		2.2595	3.18473	3.58571	3.86543	4.80732	156
TCGA_GBM	LPCAT1	6.53223	Tumor
TCGA_GBM	LPCAT1	6.57224	Tumor
TCGA_GBM	LPCAT1	6.66325	Tumor		MBOAT7-normal
TCGA_GBM	LPCAT1	6.99427	Tumor		lower.whisker	lower.hinge	median	lower.hinge.1	upper.whisker	n
TCGA_GBM	LPCAT1	5.64912	Tumor		2.99476	4.65878	5.2114	5.77056	7.33807	1671
TCGA_GBM	LPCAT1	5.69655	Tumor
TCGA_GBM	LPCAT1	6.59258	Tumor		MBOAT7-tumor
TCGA_GBM	LPCAT1	7.19028	Tumor		lower.whisker	lower.hinge	median	lower.hinge.1	upper.whisker	n
TCGA_GBM	LPCAT1	6.57562	Tumor		4.84971	5.80618	6.26151	6.4493	7.15803	156
TCGA_GBM	LPCAT1	6.14605	Tumor
TCGA_GBM	LPCAT1	7.42874	Tumor
TCGA_GBM	LPCAT1	6.03578	Tumor		PLA2G6-normal
TCGA_GBM	LPCAT1	6.48754	Tumor		lower.whisker	lower.hinge	median	lower.hinge.1	upper.whisker	n
TCGA_GBM	LPCAT1	6.50694	Tumor		1.61589	2.99747	3.51979	3.92172	5.25776	1671
TCGA_GBM	LPCAT1	6.56801	Tumor
TCGA_GBM	LPCAT1	6.50526	Tumor		PLA2G6-tumor
TCGA_GBM	LPCAT1	6.94407	Tumor		lower.whisker	lower.hinge	median	lower.hinge.1	upper.whisker	n
TCGA_GBM	LPCAT1	6.23847	Tumor		1.09488	2.68495	3.28319	3.78413	5.08959	156
TCGA_GBM	LPCAT1	5.94957	Tumor
TCGA_GBM	LPCAT1	6.33889	Tumor
TCGA_GBM	LPCAT1	6.6175	Tumor
TCGA_GBM	LPCAT1	6.92789	Tumor
TCGA_GBM	LPCAT1	6.46163	Tumor
TCGA_GBM	LPCAT1	6.05191	Tumor
TCGA_GBM	LPCAT1	6.99792	Tumor
TCGA_GBM	LPCAT1	6.10182	Tumor
TCGA_GBM	LPCAT1	6.95023	Tumor
TCGA_GBM	LPCAT1	6.75394	Tumor
TCGA_GBM	LPCAT1	6.27914	Tumor
TCGA_GBM	LPCAT1	5.67711	Tumor
TCGA_GBM	LPCAT1	5.78933	Tumor
TCGA_GBM	LPCAT1	7.25432	Tumor
TCGA_GBM	LPCAT1	6.60886	Tumor
TCGA_GBM	LPCAT1	5.30755	Tumor
TCGA_GBM	LPCAT1	7.07288	Tumor
TCGA_GBM	LPCAT1	6.869	Tumor
TCGA_GBM	LPCAT1	6.08734	Tumor
TCGA_GBM	LPCAT1	6.24983	Tumor
TCGA_GBM	LPCAT1	6.21196	Tumor
TCGA_GBM	LPCAT1	6.55479	Tumor
TCGA_GBM	LPCAT1	6.63088	Tumor
TCGA_GBM	LPCAT1	7.0412	Tumor
TCGA_GBM	LPCAT1	6.80535	Tumor
TCGA_GBM	LPCAT1	6.61318	Tumor
TCGA_GBM	LPCAT1	6.54293	Tumor
TCGA_GBM	LPCAT1	5.93428	Tumor
TCGA_GBM	LPCAT1	6.73907	Tumor
TCGA_GBM	LPCAT1	6.36571	Tumor
TCGA_GBM	LPCAT1	5.05747	Tumor
TCGA_GBM	LPCAT1	6.95142	Tumor
TCGA_GBM	LPCAT1	5.29367	Tumor
TCGA_GBM	LPCAT1	6.37444	Tumor
TCGA_GBM	LPCAT1	6.48091	Tumor
TCGA_GBM	LPCAT1	5.58039	Tumor
TCGA_GBM	LPCAT1	5.83868	Tumor
TCGA_GBM	LPCAT1	6.7136	Tumor
TCGA_GBM	LPCAT1	6.54703	Tumor
TCGA_GBM	LPCAT1	7.10104	Tumor
TCGA_GBM	LPCAT1	7.10876	Tumor
TCGA_GBM	LPCAT1	6.90451	Tumor
TCGA_GBM	LPCAT1	6.5227	Tumor
TCGA_GBM	LPCAT1	6.02945	Tumor
TCGA_GBM	LPCAT1	6.30329	Tumor
TCGA_GBM	LPCAT1	7.19482	Tumor
TCGA_GBM	LPCAT1	5.53979	Tumor
TCGA_GBM	LPCAT1	6.97794	Tumor
TCGA_GBM	LPCAT1	7.17807	Tumor
TCGA_GBM	LPCAT1	6.49438	Tumor
TCGA_GBM	LPCAT1	6.42267	Tumor
TCGA_GBM	LPCAT1	6.77704	Tumor
TCGA_GBM	LPCAT1	7.04085	Tumor
TCGA_GBM	LPCAT1	6.13724	Tumor
TCGA_GBM	LPCAT1	6.84969	Tumor
TCGA_GBM	LPCAT1	7.06863	Tumor
TCGA_GBM	LPCAT1	6.33264	Tumor
TCGA_GBM	LPCAT1	6.70115	Tumor
TCGA_GBM	LPCAT1	6.70632	Tumor
TCGA_GBM	LPCAT1	7.53286	Tumor
TCGA_GBM	LPCAT1	6.14177	Tumor
TCGA_GBM	LPCAT1	5.97759	Tumor
TCGA_GBM	LPCAT1	6.86959	Tumor
TCGA_GBM	LPCAT1	5.91309	Tumor
TCGA_GBM	LPCAT1	7.0718	Tumor
TCGA_GBM	LPCAT1	6.31645	Tumor
TCGA_GBM	LPCAT1	6.21522	Tumor
TCGA_GBM	LPCAT1	6.61508	Tumor
TCGA_GBM	LPCAT1	6.74854	Tumor
TCGA_GBM	LPCAT1	6.80071	Tumor
TCGA_GBM	LPCAT1	6.75951	Tumor
TCGA_GBM	LPCAT1	7.32648	Tumor
TCGA_GBM	LPCAT1	6.11305	Tumor
TCGA_GBM	LPCAT1	6.42926	Tumor
TCGA_GBM	LPCAT1	6.91357	Tumor
TCGA_GBM	LPCAT1	5.34695	Tumor
TCGA_GBM	LPCAT1	4.64845	Tumor
TCGA_GBM	LPCAT1	5.41472	Tumor
TCGA_GBM	LPCAT1	7.05505	Tumor
TCGA_GBM	LPCAT1	5.81352	Tumor
TCGA_GBM	LPCAT1	6.24774	Tumor
TCGA_GBM	LPCAT1	6.83787	Tumor
TCGA_GBM	LPCAT1	6.42484	Tumor
TCGA_GBM	LPCAT1	6.5419	Tumor
TCGA_GBM	LPCAT1	6.50893	Tumor
TCGA_GBM	LPCAT1	6.35649	Tumor
TCGA_GBM	LPCAT1	6.68117	Tumor
TCGA_GBM	LPCAT1	7.16092	Tumor
TCGA_GBM	LPCAT1	6.75972	Tumor
TCGA_GBM	LPCAT1	7.05476	Tumor
TCGA_GBM	LPCAT1	6.48958	Tumor
TCGA_GBM	LPCAT1	6.13479	Tumor
TCGA_GBM	LPCAT1	6.40187	Tumor
TCGA_GBM	LPCAT1	6.67829	Tumor
TCGA_GBM	LPCAT1	6.45905	Tumor
TCGA_GBM	LPCAT1	6.99907	Tumor
TCGA_GBM	LPCAT1	6.46176	Tumor
TCGA_GBM	LPCAT1	6.42726	Tumor
TCGA_GBM	LPCAT1	4.43433	Tumor
TCGA_GBM	LPCAT1	6.01452	Tumor
TCGA_GBM	LPCAT1	6.7149	Tumor
TCGA_GBM	LPCAT1	7.34806	Tumor
TCGA_GBM	LPCAT1	6.12316	Tumor
TCGA_GBM	LPCAT1	4.99594	Tumor
TCGA_GBM	LPCAT1	5.33275	Tumor
TCGA_GBM	LPCAT1	6.48262	Tumor
TCGA_GBM	LPCAT1	6.89023	Tumor
TCGA_GBM	LPCAT1	6.01547	Tumor
TCGA_GBM	LPCAT1	6.44188	Tumor
Brain - Amygdala	LPCAT1	2.03703	Normal
Brain - Amygdala	LPCAT1	2.74157	Normal
Brain - Amygdala	LPCAT1	2.4862	Normal
Brain - Amygdala	LPCAT1	3.87774	Normal
Brain - Amygdala	LPCAT1	3.47119	Normal
Brain - Amygdala	LPCAT1	2.99783	Normal
Brain - Amygdala	LPCAT1	2.94073	Normal
Brain - Amygdala	LPCAT1	1.95271	Normal
Brain - Amygdala	LPCAT1	3.24016	Normal
Brain - Amygdala	LPCAT1	3.63691	Normal
Brain - Amygdala	LPCAT1	4.04352	Normal
Brain - Amygdala	LPCAT1	4.03738	Normal
Brain - Amygdala	LPCAT1	2.87971	Normal
Brain - Amygdala	LPCAT1	3.39369	Normal
Brain - Amygdala	LPCAT1	2.45049	Normal
Brain - Amygdala	LPCAT1	3.58376	Normal
Brain - Amygdala	LPCAT1	2.58688	Normal
Brain - Amygdala	LPCAT1	3.78136	Normal
Brain - Amygdala	LPCAT1	4.82273	Normal
Brain - Amygdala	LPCAT1	4.22959	Normal
Brain - Amygdala	LPCAT1	3.5373	Normal
Brain - Amygdala	LPCAT1	3.98641	Normal
Brain - Amygdala	LPCAT1	2.36093	Normal
Brain - Amygdala	LPCAT1	4.43296	Normal
Brain - Amygdala	LPCAT1	2.67288	Normal
Brain - Amygdala	LPCAT1	3.83592	Normal
Brain - Amygdala	LPCAT1	2.55213	Normal
Brain - Amygdala	LPCAT1	2.86037	Normal
Brain - Amygdala	LPCAT1	2.68527	Normal
Brain - Amygdala	LPCAT1	3.70044	Normal
Brain - Amygdala	LPCAT1	3.64847	Normal
Brain - Amygdala	LPCAT1	3.22018	Normal
Brain - Amygdala	LPCAT1	2.9813	Normal
Brain - Amygdala	LPCAT1	3.63691	Normal
Brain - Amygdala	LPCAT1	3.8125	Normal
Brain - Amygdala	LPCAT1	3.35755	Normal
Brain - Amygdala	LPCAT1	3.8339	Normal
Brain - Amygdala	LPCAT1	2.6722	Normal
Brain - Amygdala	LPCAT1	2.39643	Normal
Brain - Amygdala	LPCAT1	3.89821	Normal
Brain - Amygdala	LPCAT1	2.42787	Normal
Brain - Amygdala	LPCAT1	2.69733	Normal
Brain - Amygdala	LPCAT1	3.90111	Normal
Brain - Amygdala	LPCAT1	3.63807	Normal
Brain - Amygdala	LPCAT1	3.79494	Normal
Brain - Amygdala	LPCAT1	3.42492	Normal
Brain - Amygdala	LPCAT1	3.7366	Normal
Brain - Amygdala	LPCAT1	2.61894	Normal
Brain - Amygdala	LPCAT1	3.92884	Normal
Brain - Amygdala	LPCAT1	3.30378	Normal
Brain - Amygdala	LPCAT1	3.52857	Normal
Brain - Amygdala	LPCAT1	3.55459	Normal
Brain - Amygdala	LPCAT1	3.96162	Normal
Brain - Amygdala	LPCAT1	3.70044	Normal
Brain - Amygdala	LPCAT1	2.61495	Normal
Brain - Amygdala	LPCAT1	4.06437	Normal
Brain - Amygdala	LPCAT1	3.774	Normal
Brain - Amygdala	LPCAT1	3.42089	Normal
Brain - Amygdala	LPCAT1	4.08916	Normal
Brain - Amygdala	LPCAT1	3.77926	Normal
Brain - Amygdala	LPCAT1	4.1152	Normal
Brain - Amygdala	LPCAT1	1.41088	Normal
Brain - Amygdala	LPCAT1	2.76022	Normal
Brain - Amygdala	LPCAT1	3.95884	Normal
Brain - Amygdala	LPCAT1	1.94561	Normal
Brain - Amygdala	LPCAT1	2.67333	Normal
Brain - Amygdala	LPCAT1	3.49442	Normal
Brain - Amygdala	LPCAT1	4.37851	Normal
Brain - Amygdala	LPCAT1	3.96162	Normal
Brain - Amygdala	LPCAT1	3.12135	Normal
Brain - Amygdala	LPCAT1	3.16318	Normal
Brain - Amygdala	LPCAT1	2.8885	Normal
Brain - Amygdala	LPCAT1	4.0781	Normal
Brain - Amygdala	LPCAT1	3.32912	Normal
Brain - Amygdala	LPCAT1	3.88557	Normal
Brain - Amygdala	LPCAT1	2.4098	Normal
Brain - Amygdala	LPCAT1	3.03298	Normal
Brain - Amygdala	LPCAT1	4.36947	Normal
Brain - Amygdala	LPCAT1	3.86888	Normal
Brain - Amygdala	LPCAT1	3.32769	Normal
Brain - Amygdala	LPCAT1	4.20945	Normal
Brain - Amygdala	LPCAT1	3.8125	Normal
Brain - Amygdala	LPCAT1	4.12019	Normal
Brain - Amygdala	LPCAT1	3.73118	Normal
Brain - Amygdala	LPCAT1	4.19061	Normal
Brain - Amygdala	LPCAT1	4.12846	Normal
Brain - Amygdala	LPCAT1	3.70155	Normal
Brain - Amygdala	LPCAT1	3.89433	Normal
Brain - Amygdala	LPCAT1	3.27292	Normal
Brain - Amygdala	LPCAT1	3.99548	Normal
Brain - Amygdala	LPCAT1	4.02059	Normal
Brain - Amygdala	LPCAT1	4.61648	Normal
Brain - Amygdala	LPCAT1	3.47897	Normal
Brain - Amygdala	LPCAT1	4.17792	Normal
Brain - Amygdala	LPCAT1	4.36807	Normal
Brain - Amygdala	LPCAT1	4.17792	Normal
Brain - Amygdala	LPCAT1	3.73985	Normal
Brain - Amygdala	LPCAT1	3.72028	Normal
Brain - Amygdala	LPCAT1	2.32539	Normal
Brain - Amygdala	LPCAT1	3.64731	Normal
Brain - Anterior cingulate cortex (BA24)	LPCAT1	4.30743	Normal
Brain - Anterior cingulate cortex (BA24)	LPCAT1	3.29469	Normal
Brain - Anterior cingulate cortex (BA24)	LPCAT1	2.94167	Normal
Brain - Anterior cingulate cortex (BA24)	LPCAT1	2.20195	Normal
Brain - Anterior cingulate cortex (BA24)	LPCAT1	2.08882	Normal
Brain - Anterior cingulate cortex (BA24)	LPCAT1	3.74953	Normal
Brain - Anterior cingulate cortex (BA24)	LPCAT1	3.24534	Normal
Brain - Anterior cingulate cortex (BA24)	LPCAT1	3.20477	Normal
Brain - Anterior cingulate cortex (BA24)	LPCAT1	4.02148	Normal
Brain - Anterior cingulate cortex (BA24)	LPCAT1	2.54201	Normal
Brain - Anterior cingulate cortex (BA24)	LPCAT1	3.84499	Normal
Brain - Anterior cingulate cortex (BA24)	LPCAT1	3.39643	Normal
Brain - Anterior cingulate cortex (BA24)	LPCAT1	3.73118	Normal
Brain - Anterior cingulate cortex (BA24)	LPCAT1	3.81967	Normal
Brain - Anterior cingulate cortex (BA24)	LPCAT1	4.43296	Normal
Brain - Anterior cingulate cortex (BA24)	LPCAT1	4.30524	Normal
Brain - Anterior cingulate cortex (BA24)	LPCAT1	3.05224	Normal
Brain - Anterior cingulate cortex (BA24)	LPCAT1	3.52105	Normal
Brain - Anterior cingulate cortex (BA24)	LPCAT1	3.9222	Normal
Brain - Anterior cingulate cortex (BA24)	LPCAT1	3.31687	Normal
Brain - Anterior cingulate cortex (BA24)	LPCAT1	3.74739	Normal
Brain - Anterior cingulate cortex (BA24)	LPCAT1	3.68594	Normal
Brain - Anterior cingulate cortex (BA24)	LPCAT1	3.67694	Normal
Brain - Anterior cingulate cortex (BA24)	LPCAT1	2.43269	Normal
Brain - Anterior cingulate cortex (BA24)	LPCAT1	3.35191	Normal
Brain - Anterior cingulate cortex (BA24)	LPCAT1	4.40803	Normal
Brain - Anterior cingulate cortex (BA24)	LPCAT1	4.92552	Normal
Brain - Anterior cingulate cortex (BA24)	LPCAT1	4.47314	Normal
Brain - Anterior cingulate cortex (BA24)	LPCAT1	3.94673	Normal
Brain - Anterior cingulate cortex (BA24)	LPCAT1	3.9991	Normal
Brain - Anterior cingulate cortex (BA24)	LPCAT1	3.6427	Normal
Brain - Anterior cingulate cortex (BA24)	LPCAT1	4.09592	Normal
Brain - Anterior cingulate cortex (BA24)	LPCAT1	3.8125	Normal
Brain - Anterior cingulate cortex (BA24)	LPCAT1	4.52544	Normal
Brain - Anterior cingulate cortex (BA24)	LPCAT1	3.31788	Normal
Brain - Anterior cingulate cortex (BA24)	LPCAT1	4.12019	Normal
Brain - Anterior cingulate cortex (BA24)	LPCAT1	2.33771	Normal
Brain - Anterior cingulate cortex (BA24)	LPCAT1	3.20022	Normal
Brain - Anterior cingulate cortex (BA24)	LPCAT1	3.96993	Normal
Brain - Anterior cingulate cortex (BA24)	LPCAT1	4.06953	Normal
Brain - Anterior cingulate cortex (BA24)	LPCAT1	2.05901	Normal
Brain - Anterior cingulate cortex (BA24)	LPCAT1	3.60763	Normal
Brain - Anterior cingulate cortex (BA24)	LPCAT1	3.43563	Normal
Brain - Anterior cingulate cortex (BA24)	LPCAT1	4.0054	Normal
Brain - Anterior cingulate cortex (BA24)	LPCAT1	3.9279	Normal
Brain - Anterior cingulate cortex (BA24)	LPCAT1	4.19456	Normal
Brain - Anterior cingulate cortex (BA24)	LPCAT1	4.45549	Normal
Brain - Anterior cingulate cortex (BA24)	LPCAT1	3.25641	Normal
Brain - Anterior cingulate cortex (BA24)	LPCAT1	4.09255	Normal
Brain - Anterior cingulate cortex (BA24)	LPCAT1	4.35755	Normal
Brain - Anterior cingulate cortex (BA24)	LPCAT1	3.66562	Normal
Brain - Anterior cingulate cortex (BA24)	LPCAT1	3.60526	Normal
Brain - Anterior cingulate cortex (BA24)	LPCAT1	4.33842	Normal
Brain - Anterior cingulate cortex (BA24)	LPCAT1	3.32193	Normal
Brain - Anterior cingulate cortex (BA24)	LPCAT1	2.56633	Normal
Brain - Anterior cingulate cortex (BA24)	LPCAT1	2.77821	Normal
Brain - Anterior cingulate cortex (BA24)	LPCAT1	4.62585	Normal
Brain - Anterior cingulate cortex (BA24)	LPCAT1	3.9364	Normal
Brain - Anterior cingulate cortex (BA24)	LPCAT1	3.82782	Normal
Brain - Anterior cingulate cortex (BA24)	LPCAT1	3.82985	Normal
Brain - Anterior cingulate cortex (BA24)	LPCAT1	3.69488	Normal
Brain - Anterior cingulate cortex (BA24)	LPCAT1	2.97673	Normal
Brain - Anterior cingulate cortex (BA24)	LPCAT1	3.42761	Normal
Brain - Anterior cingulate cortex (BA24)	LPCAT1	3.79494	Normal
Brain - Anterior cingulate cortex (BA24)	LPCAT1	3.83289	Normal
Brain - Anterior cingulate cortex (BA24)	LPCAT1	2.98914	Normal
Brain - Anterior cingulate cortex (BA24)	LPCAT1	3.93829	Normal
Brain - Anterior cingulate cortex (BA24)	LPCAT1	3.90977	Normal
Brain - Anterior cingulate cortex (BA24)	LPCAT1	4.18269	Normal
Brain - Anterior cingulate cortex (BA24)	LPCAT1	3.77716	Normal
Brain - Anterior cingulate cortex (BA24)	LPCAT1	4.51475	Normal
Brain - Anterior cingulate cortex (BA24)	LPCAT1	4.29866	Normal
Brain - Anterior cingulate cortex (BA24)	LPCAT1	3.35473	Normal
Brain - Anterior cingulate cortex (BA24)	LPCAT1	4.37712	Normal
Brain - Anterior cingulate cortex (BA24)	LPCAT1	4.14731	Normal
Brain - Anterior cingulate cortex (BA24)	LPCAT1	3.29205	Normal
Brain - Anterior cingulate cortex (BA24)	LPCAT1	3.81762	Normal
Brain - Anterior cingulate cortex (BA24)	LPCAT1	2.59932	Normal
Brain - Anterior cingulate cortex (BA24)	LPCAT1	3.53854	Normal
Brain - Anterior cingulate cortex (BA24)	LPCAT1	3.95513	Normal
Brain - Anterior cingulate cortex (BA24)	LPCAT1	2.41657	Normal
Brain - Anterior cingulate cortex (BA24)	LPCAT1	3.94017	Normal
Brain - Anterior cingulate cortex (BA24)	LPCAT1	3.92029	Normal
Brain - Anterior cingulate cortex (BA24)	LPCAT1	3.8166	Normal
Brain - Anterior cingulate cortex (BA24)	LPCAT1	3.70819	Normal
Brain - Anterior cingulate cortex (BA24)	LPCAT1	4.26379	Normal
Brain - Anterior cingulate cortex (BA24)	LPCAT1	3.89724	Normal
Brain - Anterior cingulate cortex (BA24)	LPCAT1	3.64501	Normal
Brain - Anterior cingulate cortex (BA24)	LPCAT1	4.32769	Normal
Brain - Anterior cingulate cortex (BA24)	LPCAT1	3.52982	Normal
Brain - Anterior cingulate cortex (BA24)	LPCAT1	3.7148	Normal
Brain - Anterior cingulate cortex (BA24)	LPCAT1	4.62527	Normal
Brain - Anterior cingulate cortex (BA24)	LPCAT1	3.46467	Normal
Brain - Anterior cingulate cortex (BA24)	LPCAT1	4.09592	Normal
Brain - Anterior cingulate cortex (BA24)	LPCAT1	4.65878	Normal
Brain - Anterior cingulate cortex (BA24)	LPCAT1	3.45022	Normal
Brain - Anterior cingulate cortex (BA24)	LPCAT1	4.57954	Normal
Brain - Anterior cingulate cortex (BA24)	LPCAT1	3.82273	Normal
Brain - Anterior cingulate cortex (BA24)	LPCAT1	4.51728	Normal
Brain - Anterior cingulate cortex (BA24)	LPCAT1	4.16752	Normal
Brain - Anterior cingulate cortex (BA24)	LPCAT1	3.85798	Normal
Brain - Anterior cingulate cortex (BA24)	LPCAT1	4.20789	Normal
Brain - Anterior cingulate cortex (BA24)	LPCAT1	3.59216	Normal
Brain - Anterior cingulate cortex (BA24)	LPCAT1	3.66448	Normal
Brain - Anterior cingulate cortex (BA24)	LPCAT1	4.30816	Normal
Brain - Anterior cingulate cortex (BA24)	LPCAT1	4.75916	Normal
Brain - Anterior cingulate cortex (BA24)	LPCAT1	4.51854	Normal
Brain - Anterior cingulate cortex (BA24)	LPCAT1	4.75809	Normal
Brain - Anterior cingulate cortex (BA24)	LPCAT1	4.48993	Normal
Brain - Anterior cingulate cortex (BA24)	LPCAT1	3.90977	Normal
Brain - Anterior cingulate cortex (BA24)	LPCAT1	4.09845	Normal
Brain - Anterior cingulate cortex (BA24)	LPCAT1	4.89724	Normal
Brain - Anterior cingulate cortex (BA24)	LPCAT1	4.15137	Normal
Brain - Anterior cingulate cortex (BA24)	LPCAT1	4.22033	Normal
Brain - Anterior cingulate cortex (BA24)	LPCAT1	4.71589	Normal
Brain - Anterior cingulate cortex (BA24)	LPCAT1	3.98185	Normal
Brain - Anterior cingulate cortex (BA24)	LPCAT1	4.09001	Normal
Brain - Anterior cingulate cortex (BA24)	LPCAT1	3.76447	Normal
Brain - Anterior cingulate cortex (BA24)	LPCAT1	4.08746	Normal
Brain - Anterior cingulate cortex (BA24)	LPCAT1	2.86017	Normal
Brain - Anterior cingulate cortex (BA24)	LPCAT1	3.69822	Normal
Brain - Caudate (basal ganglia)	LPCAT1	4.14649	Normal
Brain - Caudate (basal ganglia)	LPCAT1	4.13914	Normal
Brain - Caudate (basal ganglia)	LPCAT1	3.176	Normal
Brain - Caudate (basal ganglia)	LPCAT1	3.24762	Normal
Brain - Caudate (basal ganglia)	LPCAT1	3.06678	Normal
Brain - Caudate (basal ganglia)	LPCAT1	2.6801	Normal
Brain - Caudate (basal ganglia)	LPCAT1	3.34199	Normal
Brain - Caudate (basal ganglia)	LPCAT1	3.25142	Normal
Brain - Caudate (basal ganglia)	LPCAT1	3.8846	Normal
Brain - Caudate (basal ganglia)	LPCAT1	3.36036	Normal
Brain - Caudate (basal ganglia)	LPCAT1	3.84599	Normal
Brain - Caudate (basal ganglia)	LPCAT1	2.82314	Normal
Brain - Caudate (basal ganglia)	LPCAT1	3.41143	Normal
Brain - Caudate (basal ganglia)	LPCAT1	3.24489	Normal
Brain - Caudate (basal ganglia)	LPCAT1	3.39917	Normal
Brain - Caudate (basal ganglia)	LPCAT1	3.77189	Normal
Brain - Caudate (basal ganglia)	LPCAT1	3.77083	Normal
Brain - Caudate (basal ganglia)	LPCAT1	2.74545	Normal
Brain - Caudate (basal ganglia)	LPCAT1	3.39643	Normal
Brain - Caudate (basal ganglia)	LPCAT1	4.0197	Normal
Brain - Caudate (basal ganglia)	LPCAT1	4.39025	Normal
Brain - Caudate (basal ganglia)	LPCAT1	3.66448	Normal
Brain - Caudate (basal ganglia)	LPCAT1	3.20179	Normal
Brain - Caudate (basal ganglia)	LPCAT1	3.0966	Normal
Brain - Caudate (basal ganglia)	LPCAT1	3.31861	Normal
Brain - Caudate (basal ganglia)	LPCAT1	2.5472	Normal
Brain - Caudate (basal ganglia)	LPCAT1	2.3173	Normal
Brain - Caudate (basal ganglia)	LPCAT1	2.76192	Normal
Brain - Caudate (basal ganglia)	LPCAT1	3.3978	Normal
Brain - Caudate (basal ganglia)	LPCAT1	4.0321	Normal
Brain - Caudate (basal ganglia)	LPCAT1	2.5373	Normal
Brain - Caudate (basal ganglia)	LPCAT1	3.60881	Normal
Brain - Caudate (basal ganglia)	LPCAT1	3.45943	Normal
Brain - Caudate (basal ganglia)	LPCAT1	3.82579	Normal
Brain - Caudate (basal ganglia)	LPCAT1	4.21023	Normal
Brain - Caudate (basal ganglia)	LPCAT1	2.37712	Normal
Brain - Caudate (basal ganglia)	LPCAT1	4.67976	Normal
Brain - Caudate (basal ganglia)	LPCAT1	3.75916	Normal
Brain - Caudate (basal ganglia)	LPCAT1	4.22574	Normal
Brain - Caudate (basal ganglia)	LPCAT1	5.15462	Normal
Brain - Caudate (basal ganglia)	LPCAT1	3.83693	Normal
Brain - Caudate (basal ganglia)	LPCAT1	4.50144	Normal
Brain - Caudate (basal ganglia)	LPCAT1	1.99856	Normal
Brain - Caudate (basal ganglia)	LPCAT1	3.40599	Normal
Brain - Caudate (basal ganglia)	LPCAT1	3.86691	Normal
Brain - Caudate (basal ganglia)	LPCAT1	3.51223	Normal
Brain - Caudate (basal ganglia)	LPCAT1	4.4957	Normal
Brain - Caudate (basal ganglia)	LPCAT1	3.58496	Normal
Brain - Caudate (basal ganglia)	LPCAT1	3.64731	Normal
Brain - Caudate (basal ganglia)	LPCAT1	4.17632	Normal
Brain - Caudate (basal ganglia)	LPCAT1	3.3799	Normal
Brain - Caudate (basal ganglia)	LPCAT1	4.01257	Normal
Brain - Caudate (basal ganglia)	LPCAT1	2.40136	Normal
Brain - Caudate (basal ganglia)	LPCAT1	2.86888	Normal
Brain - Caudate (basal ganglia)	LPCAT1	2.90958	Normal
Brain - Caudate (basal ganglia)	LPCAT1	3.91839	Normal
Brain - Caudate (basal ganglia)	LPCAT1	3.51096	Normal
Brain - Caudate (basal ganglia)	LPCAT1	3.80012	Normal
Brain - Caudate (basal ganglia)	LPCAT1	3.82883	Normal
Brain - Caudate (basal ganglia)	LPCAT1	3.41549	Normal
Brain - Caudate (basal ganglia)	LPCAT1	4.21568	Normal
Brain - Caudate (basal ganglia)	LPCAT1	3.69153	Normal
Brain - Caudate (basal ganglia)	LPCAT1	4.00988	Normal
Brain - Caudate (basal ganglia)	LPCAT1	3.17792	Normal
Brain - Caudate (basal ganglia)	LPCAT1	3.05624	Normal
Brain - Caudate (basal ganglia)	LPCAT1	3.60051	Normal
Brain - Caudate (basal ganglia)	LPCAT1	3.78555	Normal
Brain - Caudate (basal ganglia)	LPCAT1	2.38543	Normal
Brain - Caudate (basal ganglia)	LPCAT1	3.71589	Normal
Brain - Caudate (basal ganglia)	LPCAT1	1.16607	Normal
Brain - Caudate (basal ganglia)	LPCAT1	2.39561	Normal
Brain - Caudate (basal ganglia)	LPCAT1	3.46597	Normal
Brain - Caudate (basal ganglia)	LPCAT1	2.9631	Normal
Brain - Caudate (basal ganglia)	LPCAT1	4.28021	Normal
Brain - Caudate (basal ganglia)	LPCAT1	3.17584	Normal
Brain - Caudate (basal ganglia)	LPCAT1	3.85699	Normal
Brain - Caudate (basal ganglia)	LPCAT1	3.54597	Normal
Brain - Caudate (basal ganglia)	LPCAT1	3.43162	Normal
Brain - Caudate (basal ganglia)	LPCAT1	3.35614	Normal
Brain - Caudate (basal ganglia)	LPCAT1	2.93282	Normal
Brain - Caudate (basal ganglia)	LPCAT1	3.5373	Normal
Brain - Caudate (basal ganglia)	LPCAT1	4.20945	Normal
Brain - Caudate (basal ganglia)	LPCAT1	3.16928	Normal
Brain - Caudate (basal ganglia)	LPCAT1	3.8125	Normal
Brain - Caudate (basal ganglia)	LPCAT1	3.70819	Normal
Brain - Caudate (basal ganglia)	LPCAT1	3.83289	Normal
Brain - Caudate (basal ganglia)	LPCAT1	4.43563	Normal
Brain - Caudate (basal ganglia)	LPCAT1	4.1375	Normal
Brain - Caudate (basal ganglia)	LPCAT1	4.1334	Normal
Brain - Caudate (basal ganglia)	LPCAT1	3.73769	Normal
Brain - Caudate (basal ganglia)	LPCAT1	4.33485	Normal
Brain - Caudate (basal ganglia)	LPCAT1	4.17473	Normal
Brain - Caudate (basal ganglia)	LPCAT1	4.30378	Normal
Brain - Caudate (basal ganglia)	LPCAT1	3.94767	Normal
Brain - Caudate (basal ganglia)	LPCAT1	4.17073	Normal
Brain - Caudate (basal ganglia)	LPCAT1	4.25475	Normal
Brain - Caudate (basal ganglia)	LPCAT1	2.43029	Normal
Brain - Caudate (basal ganglia)	LPCAT1	3.04893	Normal
Brain - Caudate (basal ganglia)	LPCAT1	2.21164	Normal
Brain - Caudate (basal ganglia)	LPCAT1	3.50208	Normal
Brain - Caudate (basal ganglia)	LPCAT1	3.45943	Normal
Brain - Caudate (basal ganglia)	LPCAT1	2.9895	Normal
Brain - Caudate (basal ganglia)	LPCAT1	3.77821	Normal
Brain - Caudate (basal ganglia)	LPCAT1	2.25338	Normal
Brain - Caudate (basal ganglia)	LPCAT1	3.0878	Normal
Brain - Caudate (basal ganglia)	LPCAT1	4.26679	Normal
Brain - Caudate (basal ganglia)	LPCAT1	3.28954	Normal
Brain - Caudate (basal ganglia)	LPCAT1	3.6241	Normal
Brain - Caudate (basal ganglia)	LPCAT1	3.0018	Normal
Brain - Caudate (basal ganglia)	LPCAT1	3.91456	Normal
Brain - Caudate (basal ganglia)	LPCAT1	3.72574	Normal
Brain - Caudate (basal ganglia)	LPCAT1	3.27113	Normal
Brain - Caudate (basal ganglia)	LPCAT1	3.6893	Normal
Brain - Caudate (basal ganglia)	LPCAT1	4.13996	Normal
Brain - Caudate (basal ganglia)	LPCAT1	3.51854	Normal
Brain - Caudate (basal ganglia)	LPCAT1	4.40463	Normal
Brain - Caudate (basal ganglia)	LPCAT1	3.82375	Normal
Brain - Caudate (basal ganglia)	LPCAT1	4.62117	Normal
Brain - Caudate (basal ganglia)	LPCAT1	3.09879	Normal
Brain - Caudate (basal ganglia)	LPCAT1	2.08882	Normal
Brain - Caudate (basal ganglia)	LPCAT1	3.91073	Normal
Brain - Caudate (basal ganglia)	LPCAT1	3.93074	Normal
Brain - Caudate (basal ganglia)	LPCAT1	3.29278	Normal
Brain - Caudate (basal ganglia)	LPCAT1	4.09845	Normal
Brain - Caudate (basal ganglia)	LPCAT1	3.00648	Normal
Brain - Caudate (basal ganglia)	LPCAT1	3.25005	Normal
Brain - Caudate (basal ganglia)	LPCAT1	4.14649	Normal
Brain - Caudate (basal ganglia)	LPCAT1	3.77294	Normal
Brain - Caudate (basal ganglia)	LPCAT1	3.56194	Normal
Brain - Caudate (basal ganglia)	LPCAT1	3.25731	Normal
Brain - Caudate (basal ganglia)	LPCAT1	2.46545	Normal
Brain - Caudate (basal ganglia)	LPCAT1	3.90977	Normal
Brain - Caudate (basal ganglia)	LPCAT1	3.92979	Normal
Brain - Caudate (basal ganglia)	LPCAT1	3.52356	Normal
Brain - Caudate (basal ganglia)	LPCAT1	4.28836	Normal
Brain - Caudate (basal ganglia)	LPCAT1	3.53605	Normal
Brain - Caudate (basal ganglia)	LPCAT1	4.04614	Normal
Brain - Caudate (basal ganglia)	LPCAT1	3.97636	Normal
Brain - Caudate (basal ganglia)	LPCAT1	3.38128	Normal
Brain - Caudate (basal ganglia)	LPCAT1	3.96162	Normal
Brain - Caudate (basal ganglia)	LPCAT1	4.52105	Normal
Brain - Caudate (basal ganglia)	LPCAT1	3.94392	Normal
Brain - Caudate (basal ganglia)	LPCAT1	3.54473	Normal
Brain - Caudate (basal ganglia)	LPCAT1	3.93357	Normal
Brain - Caudate (basal ganglia)	LPCAT1	4.56377	Normal
Brain - Caudate (basal ganglia)	LPCAT1	4.75489	Normal
Brain - Caudate (basal ganglia)	LPCAT1	3.63575	Normal
Brain - Caudate (basal ganglia)	LPCAT1	3.3505	Normal
Brain - Caudate (basal ganglia)	LPCAT1	2.89084	Normal
Brain - Caudate (basal ganglia)	LPCAT1	3.26799	Normal
Brain - Caudate (basal ganglia)	LPCAT1	4.53356	Normal
Brain - Caudate (basal ganglia)	LPCAT1	3.12218	Normal
Brain - Caudate (basal ganglia)	LPCAT1	3.62644	Normal
Brain - Caudate (basal ganglia)	LPCAT1	4.02237	Normal
Brain - Caudate (basal ganglia)	LPCAT1	3.68594	Normal
Brain - Caudate (basal ganglia)	LPCAT1	3.70044	Normal
Brain - Caudate (basal ganglia)	LPCAT1	2.89705	Normal
Brain - Caudate (basal ganglia)	LPCAT1	2.6227	Normal
Brain - Caudate (basal ganglia)	LPCAT1	3.41819	Normal
Brain - Caudate (basal ganglia)	LPCAT1	3.51349	Normal
Brain - Cerebellar Hemisphere	LPCAT1	5.09677	Normal
Brain - Cerebellar Hemisphere	LPCAT1	4.89142	Normal
Brain - Cerebellar Hemisphere	LPCAT1	4.91791	Normal
Brain - Cerebellar Hemisphere	LPCAT1	4.70543	Normal
Brain - Cerebellar Hemisphere	LPCAT1	4.83693	Normal
Brain - Cerebellar Hemisphere	LPCAT1	5.25588	Normal
Brain - Cerebellar Hemisphere	LPCAT1	4.88313	Normal
Brain - Cerebellar Hemisphere	LPCAT1	5.08449	Normal
Brain - Cerebellar Hemisphere	LPCAT1	5.30049	Normal
Brain - Cerebellar Hemisphere	LPCAT1	5.54813	Normal
Brain - Cerebellar Hemisphere	LPCAT1	5.17393	Normal
Brain - Cerebellar Hemisphere	LPCAT1	5.07339	Normal
Brain - Cerebellar Hemisphere	LPCAT1	5.30779	Normal
Brain - Cerebellar Hemisphere	LPCAT1	5.18507	Normal
Brain - Cerebellar Hemisphere	LPCAT1	5.31578	Normal
Brain - Cerebellar Hemisphere	LPCAT1	4.90111	Normal
Brain - Cerebellar Hemisphere	LPCAT1	3.26424	Normal
Brain - Cerebellar Hemisphere	LPCAT1	5.27687	Normal
Brain - Cerebellar Hemisphere	LPCAT1	5.28244	Normal
Brain - Cerebellar Hemisphere	LPCAT1	5.28392	Normal
Brain - Cerebellar Hemisphere	LPCAT1	5.36667	Normal
Brain - Cerebellar Hemisphere	LPCAT1	3.5472	Normal
Brain - Cerebellar Hemisphere	LPCAT1	4.86592	Normal
Brain - Cerebellar Hemisphere	LPCAT1	4.21878	Normal
Brain - Cerebellar Hemisphere	LPCAT1	5.51381	Normal
Brain - Cerebellar Hemisphere	LPCAT1	4.98596	Normal
Brain - Cerebellar Hemisphere	LPCAT1	5.12763	Normal
Brain - Cerebellar Hemisphere	LPCAT1	5.07767	Normal
Brain - Cerebellar Hemisphere	LPCAT1	5.20828	Normal
Brain - Cerebellar Hemisphere	LPCAT1	5.29719	Normal
Brain - Cerebellar Hemisphere	LPCAT1	5.41244	Normal
Brain - Cerebellar Hemisphere	LPCAT1	5.00405	Normal
Brain - Cerebellar Hemisphere	LPCAT1	5.38647	Normal
Brain - Cerebellar Hemisphere	LPCAT1	4.94813	Normal
Brain - Cerebellar Hemisphere	LPCAT1	6.23573	Normal
Brain - Cerebellar Hemisphere	LPCAT1	4.66562	Normal
Brain - Cerebellar Hemisphere	LPCAT1	5.1177	Normal
Brain - Cerebellar Hemisphere	LPCAT1	5.24298	Normal
Brain - Cerebellar Hemisphere	LPCAT1	5.31361	Normal
Brain - Cerebellar Hemisphere	LPCAT1	5.45582	Normal
Brain - Cerebellar Hemisphere	LPCAT1	5.12102	Normal
Brain - Cerebellar Hemisphere	LPCAT1	5.1334	Normal
Brain - Cerebellar Hemisphere	LPCAT1	5.60555	Normal
Brain - Cerebellar Hemisphere	LPCAT1	4.926	Normal
Brain - Cerebellar Hemisphere	LPCAT1	4.73606	Normal
Brain - Cerebellar Hemisphere	LPCAT1	4.14405	Normal
Brain - Cerebellar Hemisphere	LPCAT1	4.71425	Normal
Brain - Cerebellar Hemisphere	LPCAT1	4.70543	Normal
Brain - Cerebellar Hemisphere	LPCAT1	5.13011	Normal
Brain - Cerebellar Hemisphere	LPCAT1	5.27798	Normal
Brain - Cerebellar Hemisphere	LPCAT1	5.49538	Normal
Brain - Cerebellar Hemisphere	LPCAT1	5.49089	Normal
Brain - Cerebellar Hemisphere	LPCAT1	5.22188	Normal
Brain - Cerebellar Hemisphere	LPCAT1	5.01659	Normal
Brain - Cerebellar Hemisphere	LPCAT1	5.12102	Normal
Brain - Cerebellar Hemisphere	LPCAT1	5.18903	Normal
Brain - Cerebellar Hemisphere	LPCAT1	5.37955	Normal
Brain - Cerebellar Hemisphere	LPCAT1	5.16027	Normal
Brain - Cerebellar Hemisphere	LPCAT1	5.09803	Normal
Brain - Cerebellar Hemisphere	LPCAT1	4.44294	Normal
Brain - Cerebellar Hemisphere	LPCAT1	5.43796	Normal
Brain - Cerebellar Hemisphere	LPCAT1	4.96578	Normal
Brain - Cerebellar Hemisphere	LPCAT1	5.41583	Normal
Brain - Cerebellar Hemisphere	LPCAT1	4.79649	Normal
Brain - Cerebellar Hemisphere	LPCAT1	4.13586	Normal
Brain - Cerebellar Hemisphere	LPCAT1	5.60733	Normal
Brain - Cerebellar Hemisphere	LPCAT1	5.41752	Normal
Brain - Cerebellar Hemisphere	LPCAT1	5.34234	Normal
Brain - Cerebellar Hemisphere	LPCAT1	4.66562	Normal
Brain - Cerebellar Hemisphere	LPCAT1	3.74953	Normal
Brain - Cerebellar Hemisphere	LPCAT1	3.8268	Normal
Brain - Cerebellar Hemisphere	LPCAT1	5.13709	Normal
Brain - Cerebellar Hemisphere	LPCAT1	5.15987	Normal
Brain - Cerebellar Hemisphere	LPCAT1	5.16511	Normal
Brain - Cerebellar Hemisphere	LPCAT1	4.77189	Normal
Brain - Cerebellar Hemisphere	LPCAT1	5.29609	Normal
Brain - Cerebellar Hemisphere	LPCAT1	5.46041	Normal
Brain - Cerebellar Hemisphere	LPCAT1	5.40803	Normal
Brain - Cerebellar Hemisphere	LPCAT1	4.73281	Normal
Brain - Cerebellar Hemisphere	LPCAT1	4.32841	Normal
Brain - Cerebellar Hemisphere	LPCAT1	5.26191	Normal
Brain - Cerebellar Hemisphere	LPCAT1	3.56925	Normal
Brain - Cerebellar Hemisphere	LPCAT1	5.00899	Normal
Brain - Cerebellar Hemisphere	LPCAT1	4.37156	Normal
Brain - Cerebellar Hemisphere	LPCAT1	5.17951	Normal
Brain - Cerebellar Hemisphere	LPCAT1	5.25361	Normal
Brain - Cerebellar Hemisphere	LPCAT1	5.08364	Normal
Brain - Cerebellar Hemisphere	LPCAT1	4.76022	Normal
Brain - Cerebellar Hemisphere	LPCAT1	4.85449	Normal
Brain - Cerebellar Hemisphere	LPCAT1	5.25096	Normal
Brain - Cerebellar Hemisphere	LPCAT1	5.3147	Normal
Brain - Cerebellar Hemisphere	LPCAT1	5.08279	Normal
Brain - Cerebellar Hemisphere	LPCAT1	5.10098	Normal
Brain - Cerebellar Hemisphere	LPCAT1	4.91743	Normal
Brain - Cerebellar Hemisphere	LPCAT1	5.39815	Normal
Brain - Cerebellar Hemisphere	LPCAT1	5.02459	Normal
Brain - Cerebellar Hemisphere	LPCAT1	4.74524	Normal
Brain - Cerebellar Hemisphere	LPCAT1	5.337	Normal
Brain - Cerebellar Hemisphere	LPCAT1	5.21023	Normal
Brain - Cerebellar Hemisphere	LPCAT1	5.28392	Normal
Brain - Cerebellar Hemisphere	LPCAT1	3.87774	Normal
Brain - Cerebellar Hemisphere	LPCAT1	5.16027	Normal
Brain - Cerebellar Hemisphere	LPCAT1	5.17513	Normal
Brain - Cerebellar Hemisphere	LPCAT1	5.31578	Normal
Brain - Cerebellar Hemisphere	LPCAT1	5.03474	Normal
Brain - Cerebellar Hemisphere	LPCAT1	5.48414	Normal
Brain - Cerebellar Hemisphere	LPCAT1	4.87036	Normal
Brain - Cerebellar Hemisphere	LPCAT1	4.75809	Normal
Brain - Cerebellar Hemisphere	LPCAT1	5.26003	Normal
Brain - Cerebellar Hemisphere	LPCAT1	5.07852	Normal
Brain - Cerebellar Hemisphere	LPCAT1	5.62498	Normal
Brain - Cerebellar Hemisphere	LPCAT1	5.45582	Normal
Brain - Cerebellar Hemisphere	LPCAT1	4.74201	Normal
Brain - Cerebellar Hemisphere	LPCAT1	5.31325	Normal
Brain - Cerebellar Hemisphere	LPCAT1	4.91695	Normal
Brain - Cerebellar Hemisphere	LPCAT1	5.16189	Normal
Brain - Cerebellar Hemisphere	LPCAT1	5.3107	Normal
Brain - Cerebellar Hemisphere	LPCAT1	5.95396	Normal
Brain - Cerebellar Hemisphere	LPCAT1	5.46467	Normal
Brain - Cerebellar Hemisphere	LPCAT1	5.13545	Normal
Brain - Cerebellar Hemisphere	LPCAT1	6.0594	Normal
Brain - Cerebellar Hemisphere	LPCAT1	5.70487	Normal
Brain - Cerebellar Hemisphere	LPCAT1	6.09824	Normal
Brain - Cerebellar Hemisphere	LPCAT1	5.55888	Normal
Brain - Cerebellar Hemisphere	LPCAT1	5.18428	Normal
Brain - Cerebellar Hemisphere	LPCAT1	5.36001	Normal
Brain - Cerebellar Hemisphere	LPCAT1	5.35226	Normal
Brain - Cerebellar Hemisphere	LPCAT1	5.31578	Normal
Brain - Cerebellar Hemisphere	LPCAT1	5.64731	Normal
Brain - Cerebellar Hemisphere	LPCAT1	4.89093	Normal
Brain - Cerebellar Hemisphere	LPCAT1	5.03694	Normal
Brain - Cerebellar Hemisphere	LPCAT1	5.00315	Normal
Brain - Cerebellar Hemisphere	LPCAT1	3.8846	Normal
Brain - Cerebellar Hemisphere	LPCAT1	5.0321	Normal
Brain - Cerebellar Hemisphere	LPCAT1	4.68257	Normal
Brain - Cerebellar Hemisphere	LPCAT1	4.87332	Normal
Brain - Cerebellum	LPCAT1	5.2075	Normal
Brain - Cerebellum	LPCAT1	5.28947	Normal
Brain - Cerebellum	LPCAT1	5.22497	Normal
Brain - Cerebellum	LPCAT1	5.29499	Normal
Brain - Cerebellum	LPCAT1	5.28577	Normal
Brain - Cerebellum	LPCAT1	5.4545	Normal
Brain - Cerebellum	LPCAT1	5.24031	Normal
Brain - Cerebellum	LPCAT1	5.393	Normal
Brain - Cerebellum	LPCAT1	4.62293	Normal
Brain - Cerebellum	LPCAT1	4.96347	Normal
Brain - Cerebellum	LPCAT1	5.1635	Normal
Brain - Cerebellum	LPCAT1	5.08576	Normal
Brain - Cerebellum	LPCAT1	5.23534	Normal
Brain - Cerebellum	LPCAT1	5.44162	Normal
Brain - Cerebellum	LPCAT1	5.24717	Normal
Brain - Cerebellum	LPCAT1	5.24793	Normal
Brain - Cerebellum	LPCAT1	5.04133	Normal
Brain - Cerebellum	LPCAT1	5.40973	Normal
Brain - Cerebellum	LPCAT1	5.15502	Normal
Brain - Cerebellum	LPCAT1	4.76977	Normal
Brain - Cerebellum	LPCAT1	5.17911	Normal
Brain - Cerebellum	LPCAT1	4.68762	Normal
Brain - Cerebellum	LPCAT1	5.43263	Normal
Brain - Cerebellum	LPCAT1	3.77821	Normal
Brain - Cerebellum	LPCAT1	4.07125	Normal
Brain - Cerebellum	LPCAT1	5.28503	Normal
Brain - Cerebellum	LPCAT1	5.01436	Normal
Brain - Cerebellum	LPCAT1	5.19574	Normal
Brain - Cerebellum	LPCAT1	5.53356	Normal
Brain - Cerebellum	LPCAT1	5.05268	Normal
Brain - Cerebellum	LPCAT1	5.47573	Normal
Brain - Cerebellum	LPCAT1	5.51254	Normal
Brain - Cerebellum	LPCAT1	5.34837	Normal
Brain - Cerebellum	LPCAT1	5.20046	Normal
Brain - Cerebellum	LPCAT1	5.30852	Normal
Brain - Cerebellum	LPCAT1	5.14649	Normal
Brain - Cerebellum	LPCAT1	5.12019	Normal
Brain - Cerebellum	LPCAT1	5.36072	Normal
Brain - Cerebellum	LPCAT1	4.73444	Normal
Brain - Cerebellum	LPCAT1	4.85997	Normal
Brain - Cerebellum	LPCAT1	5.33557	Normal
Brain - Cerebellum	LPCAT1	5.18666	Normal
Brain - Cerebellum	LPCAT1	5.30961	Normal
Brain - Cerebellum	LPCAT1	5.14731	Normal
Brain - Cerebellum	LPCAT1	5.18309	Normal
Brain - Cerebellum	LPCAT1	5.00045	Normal
Brain - Cerebellum	LPCAT1	5.3844	Normal
Brain - Cerebellum	LPCAT1	5.2817	Normal
Brain - Cerebellum	LPCAT1	5.21023	Normal
Brain - Cerebellum	LPCAT1	5.41143	Normal
Brain - Cerebellum	LPCAT1	5.31506	Normal
Brain - Cerebellum	LPCAT1	5.37121	Normal
Brain - Cerebellum	LPCAT1	5.35579	Normal
Brain - Cerebellum	LPCAT1	5.32517	Normal
Brain - Cerebellum	LPCAT1	5.07724	Normal
Brain - Cerebellum	LPCAT1	4.91361	Normal
Brain - Cerebellum	LPCAT1	5.54473	Normal
Brain - Cerebellum	LPCAT1	4.87332	Normal
Brain - Cerebellum	LPCAT1	5.02901	Normal
Brain - Cerebellum	LPCAT1	4.92979	Normal
Brain - Cerebellum	LPCAT1	5.49761	Normal
Brain - Cerebellum	LPCAT1	5.09803	Normal
Brain - Cerebellum	LPCAT1	5.48832	Normal
Brain - Cerebellum	LPCAT1	5.52669	Normal
Brain - Cerebellum	LPCAT1	5.36247	Normal
Brain - Cerebellum	LPCAT1	5.44758	Normal
Brain - Cerebellum	LPCAT1	5.31179	Normal
Brain - Cerebellum	LPCAT1	4.9982	Normal
Brain - Cerebellum	LPCAT1	5.18507	Normal
Brain - Cerebellum	LPCAT1	5.40871	Normal
Brain - Cerebellum	LPCAT1	5.46499	Normal
Brain - Cerebellum	LPCAT1	5.1815	Normal
Brain - Cerebellum	LPCAT1	5.05137	Normal
Brain - Cerebellum	LPCAT1	5.15785	Normal
Brain - Cerebellum	LPCAT1	4.88606	Normal
Brain - Cerebellum	LPCAT1	5.11145	Normal
Brain - Cerebellum	LPCAT1	5.53481	Normal
Brain - Cerebellum	LPCAT1	4.51728	Normal
Brain - Cerebellum	LPCAT1	5.21645	Normal
Brain - Cerebellum	LPCAT1	5.3844	Normal
Brain - Cerebellum	LPCAT1	5.56621	Normal
Brain - Cerebellum	LPCAT1	5.01078	Normal
Brain - Cerebellum	LPCAT1	5.08066	Normal
Brain - Cerebellum	LPCAT1	5.42089	Normal
Brain - Cerebellum	LPCAT1	5.67723	Normal
Brain - Cerebellum	LPCAT1	5.58496	Normal
Brain - Cerebellum	LPCAT1	4.62819	Normal
Brain - Cerebellum	LPCAT1	5.40769	Normal
Brain - Cerebellum	LPCAT1	5.03738	Normal
Brain - Cerebellum	LPCAT1	5.12722	Normal
Brain - Cerebellum	LPCAT1	5.39541	Normal
Brain - Cerebellum	LPCAT1	5.17393	Normal
Brain - Cerebellum	LPCAT1	3.86196	Normal
Brain - Cerebellum	LPCAT1	5.32048	Normal
Brain - Cerebellum	LPCAT1	5.13709	Normal
Brain - Cerebellum	LPCAT1	5.58676	Normal
Brain - Cerebellum	LPCAT1	5.34447	Normal
Brain - Cerebellum	LPCAT1	5.49506	Normal
Brain - Cerebellum	LPCAT1	4.8495	Normal
Brain - Cerebellum	LPCAT1	4.44162	Normal
Brain - Cerebellum	LPCAT1	5.44526	Normal
Brain - Cerebellum	LPCAT1	4.18428	Normal
Brain - Cerebellum	LPCAT1	5.41515	Normal
Brain - Cerebellum	LPCAT1	5.08279	Normal
Brain - Cerebellum	LPCAT1	5.28688	Normal
Brain - Cerebellum	LPCAT1	5.10308	Normal
Brain - Cerebellum	LPCAT1	5.50016	Normal
Brain - Cerebellum	LPCAT1	4.87086	Normal
Brain - Cerebellum	LPCAT1	4.83441	Normal
Brain - Cerebellum	LPCAT1	5.09085	Normal
Brain - Cerebellum	LPCAT1	5.50112	Normal
Brain - Cerebellum	LPCAT1	4.93168	Normal
Brain - Cerebellum	LPCAT1	5.52325	Normal
Brain - Cerebellum	LPCAT1	5.40973	Normal
Brain - Cerebellum	LPCAT1	5.18943	Normal
Brain - Cerebellum	LPCAT1	5.31433	Normal
Brain - Cerebellum	LPCAT1	4.21723	Normal
Brain - Cerebellum	LPCAT1	5.39678	Normal
Brain - Cerebellum	LPCAT1	5.07296	Normal
Brain - Cerebellum	LPCAT1	4.9241	Normal
Brain - Cerebellum	LPCAT1	4.904	Normal
Brain - Cerebellum	LPCAT1	5.20006	Normal
Brain - Cerebellum	LPCAT1	5.31143	Normal
Brain - Cerebellum	LPCAT1	4.0505	Normal
Brain - Cerebellum	LPCAT1	5.21607	Normal
Brain - Cerebellum	LPCAT1	4.39712	Normal
Brain - Cerebellum	LPCAT1	5.29902	Normal
Brain - Cerebellum	LPCAT1	5.1815	Normal
Brain - Cerebellum	LPCAT1	4.98596	Normal
Brain - Cerebellum	LPCAT1	5.61941	Normal
Brain - Cerebellum	LPCAT1	4.30816	Normal
Brain - Cerebellum	LPCAT1	5.23802	Normal
Brain - Cerebellum	LPCAT1	5.39403	Normal
Brain - Cerebellum	LPCAT1	5.05658	Normal
Brain - Cerebellum	LPCAT1	5.30925	Normal
Brain - Cerebellum	LPCAT1	5.45121	Normal
Brain - Cerebellum	LPCAT1	5.12019	Normal
Brain - Cerebellum	LPCAT1	5.45319	Normal
Brain - Cerebellum	LPCAT1	5.51791	Normal
Brain - Cerebellum	LPCAT1	5.15583	Normal
Brain - Cerebellum	LPCAT1	5.29057	Normal
Brain - Cerebellum	LPCAT1	5.01748	Normal
Brain - Cerebellum	LPCAT1	5.57592	Normal
Brain - Cerebellum	LPCAT1	5.33593	Normal
Brain - Cerebellum	LPCAT1	5.78503	Normal
Brain - Cerebellum	LPCAT1	5.55612	Normal
Brain - Cerebellum	LPCAT1	5.21762	Normal
Brain - Cerebellum	LPCAT1	5.44989	Normal
Brain - Cerebellum	LPCAT1	5.44195	Normal
Brain - Cerebellum	LPCAT1	5.46597	Normal
Brain - Cerebellum	LPCAT1	5.30049	Normal
Brain - Cerebellum	LPCAT1	6.1821	Normal
Brain - Cerebellum	LPCAT1	5.50016	Normal
Brain - Cerebellum	LPCAT1	5.21296	Normal
Brain - Cerebellum	LPCAT1	6.03562	Normal
Brain - Cerebellum	LPCAT1	5.6499	Normal
Brain - Cerebellum	LPCAT1	5.46238	Normal
Brain - Cerebellum	LPCAT1	5.76686	Normal
Brain - Cerebellum	LPCAT1	5.51791	Normal
Brain - Cerebellum	LPCAT1	5.34092	Normal
Brain - Cerebellum	LPCAT1	5.42055	Normal
Brain - Cerebellum	LPCAT1	5.2891	Normal
Brain - Cerebellum	LPCAT1	5.40667	Normal
Brain - Cerebellum	LPCAT1	5.36177	Normal
Brain - Cerebellum	LPCAT1	5.87873	Normal
Brain - Cerebellum	LPCAT1	5.37226	Normal
Brain - Cerebellum	LPCAT1	4.95093	Normal
Brain - Cerebellum	LPCAT1	5.01703	Normal
Brain - Cerebellum	LPCAT1	5.45681	Normal
Brain - Cerebellum	LPCAT1	5.21374	Normal
Brain - Cerebellum	LPCAT1	5.01212	Normal
Brain - Cerebellum	LPCAT1	5.1815	Normal
Brain - Cerebellum	LPCAT1	5.20477	Normal
Brain - Cortex	LPCAT1	4.09085	Normal
Brain - Cortex	LPCAT1	4.41481	Normal
Brain - Cortex	LPCAT1	4.24031	Normal
Brain - Cortex	LPCAT1	4.41143	Normal
Brain - Cortex	LPCAT1	4.73552	Normal
Brain - Cortex	LPCAT1	4.5741	Normal
Brain - Cortex	LPCAT1	4.39369	Normal
Brain - Cortex	LPCAT1	4.01257	Normal
Brain - Cortex	LPCAT1	3.91073	Normal
Brain - Cortex	LPCAT1	3.89918	Normal
Brain - Cortex	LPCAT1	4.52544	Normal
Brain - Cortex	LPCAT1	3.81044	Normal
Brain - Cortex	LPCAT1	4.52732	Normal
Brain - Cortex	LPCAT1	2.56657	Normal
Brain - Cortex	LPCAT1	4.16027	Normal
Brain - Cortex	LPCAT1	4.0635	Normal
Brain - Cortex	LPCAT1	4.23649	Normal
Brain - Cortex	LPCAT1	4.08151	Normal
Brain - Cortex	LPCAT1	3.57531	Normal
Brain - Cortex	LPCAT1	4.21878	Normal
Brain - Cortex	LPCAT1	4.08576	Normal
Brain - Cortex	LPCAT1	4.393	Normal
Brain - Cortex	LPCAT1	3.51728	Normal
Brain - Cortex	LPCAT1	4.30743	Normal
Brain - Cortex	LPCAT1	4.10266	Normal
Brain - Cortex	LPCAT1	4.16832	Normal
Brain - Cortex	LPCAT1	4.09845	Normal
Brain - Cortex	LPCAT1	4.06437	Normal
Brain - Cortex	LPCAT1	4.56438	Normal
Brain - Cortex	LPCAT1	4.37851	Normal
Brain - Cortex	LPCAT1	4.46858	Normal
Brain - Cortex	LPCAT1	4.24641	Normal
Brain - Cortex	LPCAT1	3.77926	Normal
Brain - Cortex	LPCAT1	4.15218	Normal
Brain - Cortex	LPCAT1	4.58556	Normal
Brain - Cortex	LPCAT1	4.29793	Normal
Brain - Cortex	LPCAT1	4.01436	Normal
Brain - Cortex	LPCAT1	4.7148	Normal
Brain - Cortex	LPCAT1	4.09001	Normal
Brain - Cortex	LPCAT1	4.17233	Normal
Brain - Cortex	LPCAT1	4.83693	Normal
Brain - Cortex	LPCAT1	4.19061	Normal
Brain - Cortex	LPCAT1	4.35896	Normal
Brain - Cortex	LPCAT1	4.2765	Normal
Brain - Cortex	LPCAT1	4.23419	Normal
Brain - Cortex	LPCAT1	4.96578	Normal
Brain - Cortex	LPCAT1	4.86096	Normal
Brain - Cortex	LPCAT1	4.03738	Normal
Brain - Cortex	LPCAT1	4.07211	Normal
Brain - Cortex	LPCAT1	4.26454	Normal
Brain - Cortex	LPCAT1	4.40599	Normal
Brain - Cortex	LPCAT1	4.70598	Normal
Brain - Cortex	LPCAT1	3.91743	Normal
Brain - Cortex	LPCAT1	4.48285	Normal
Brain - Cortex	LPCAT1	4.44228	Normal
Brain - Cortex	LPCAT1	3.55459	Normal
Brain - Cortex	LPCAT1	4.55213	Normal
Brain - Cortex	LPCAT1	4.01257	Normal
Brain - Cortex	LPCAT1	4.47314	Normal
Brain - Cortex	LPCAT1	4.32193	Normal
Brain - Cortex	LPCAT1	3.75702	Normal
Brain - Cortex	LPCAT1	3.62059	Normal
Brain - Cortex	LPCAT1	3.78764	Normal
Brain - Cortex	LPCAT1	5.02813	Normal
Brain - Cortex	LPCAT1	4.43829	Normal
Brain - Cortex	LPCAT1	4.61117	Normal
Brain - Cortex	LPCAT1	4.23113	Normal
Brain - Cortex	LPCAT1	4.55029	Normal
Brain - Cortex	LPCAT1	4.3875	Normal
Brain - Cortex	LPCAT1	3.75916	Normal
Brain - Cortex	LPCAT1	4.01881	Normal
Brain - Cortex	LPCAT1	4.77663	Normal
Brain - Cortex	LPCAT1	4.06523	Normal
Brain - Cortex	LPCAT1	4.82273	Normal
Brain - Cortex	LPCAT1	3.94486	Normal
Brain - Cortex	LPCAT1	4.86493	Normal
Brain - Cortex	LPCAT1	4.26228	Normal
Brain - Cortex	LPCAT1	4.57471	Normal
Brain - Cortex	LPCAT1	4.49825	Normal
Brain - Cortex	LPCAT1	4.27352	Normal
Brain - Cortex	LPCAT1	4.44427	Normal
Brain - Cortex	LPCAT1	4.04876	Normal
Brain - Cortex	LPCAT1	4.18269	Normal
Brain - Cortex	LPCAT1	4.57046	Normal
Brain - Cortex	LPCAT1	4.20242	Normal
Brain - Cortex	LPCAT1	4.58496	Normal
Brain - Cortex	LPCAT1	3.7137	Normal
Brain - Cortex	LPCAT1	4.18824	Normal
Brain - Cortex	LPCAT1	3.43563	Normal
Brain - Cortex	LPCAT1	3.78869	Normal
Brain - Cortex	LPCAT1	4.34767	Normal
Brain - Cortex	LPCAT1	4.10852	Normal
Brain - Cortex	LPCAT1	4.16912	Normal
Brain - Cortex	LPCAT1	3.61706	Normal
Brain - Cortex	LPCAT1	3.98368	Normal
Brain - Cortex	LPCAT1	4.51538	Normal
Brain - Cortex	LPCAT1	4.29352	Normal
Brain - Cortex	LPCAT1	4.82018	Normal
Brain - Cortex	LPCAT1	4.31179	Normal
Brain - Cortex	LPCAT1	4.58676	Normal
Brain - Cortex	LPCAT1	3.05189	Normal
Brain - Cortex	LPCAT1	4.42223	Normal
Brain - Cortex	LPCAT1	4.67976	Normal
Brain - Cortex	LPCAT1	4.54473	Normal
Brain - Cortex	LPCAT1	4.6017	Normal
Brain - Cortex	LPCAT1	4.1177	Normal
Brain - Cortex	LPCAT1	3.6893	Normal
Brain - Cortex	LPCAT1	4.03386	Normal
Brain - Cortex	LPCAT1	4.28244	Normal
Brain - Cortex	LPCAT1	4.29499	Normal
Brain - Cortex	LPCAT1	2.75916	Normal
Brain - Cortex	LPCAT1	3.57652	Normal
Brain - Cortex	LPCAT1	4.22342	Normal
Brain - Cortex	LPCAT1	2.57894	Normal
Brain - Cortex	LPCAT1	4.0635	Normal
Brain - Cortex	LPCAT1	3.59574	Normal
Brain - Cortex	LPCAT1	4.36807	Normal
Brain - Cortex	LPCAT1	4.05832	Normal
Brain - Cortex	LPCAT1	5.09043	Normal
Brain - Cortex	LPCAT1	4.10769	Normal
Brain - Cortex	LPCAT1	4.52042	Normal
Brain - Cortex	LPCAT1	3.28318	Normal
Brain - Cortex	LPCAT1	4.21956	Normal
Brain - Cortex	LPCAT1	4.08576	Normal
Brain - Cortex	LPCAT1	4.53169	Normal
Brain - Cortex	LPCAT1	4.55029	Normal
Brain - Cortex	LPCAT1	4.26604	Normal
Brain - Cortex	LPCAT1	4.56255	Normal
Brain - Cortex	LPCAT1	3.91073	Normal
Brain - Cortex	LPCAT1	4.40395	Normal
Brain - Cortex	LPCAT1	4.52231	Normal
Brain - Cortex	LPCAT1	4.51223	Normal
Brain - Cortex	LPCAT1	4.62761	Normal
Brain - Cortex	LPCAT1	4.24793	Normal
Brain - Cortex	LPCAT1	4.19061	Normal
Brain - Cortex	LPCAT1	4.47832	Normal
Brain - Cortex	LPCAT1	4.56742	Normal
Brain - Cortex	LPCAT1	4.92552	Normal
Brain - Cortex	LPCAT1	4.82833	Normal
Brain - Cortex	LPCAT1	4.89918	Normal
Brain - Cortex	LPCAT1	5.81096	Normal
Brain - Cortex	LPCAT1	4.43696	Normal
Brain - Cortex	LPCAT1	4.12928	Normal
Brain - Cortex	LPCAT1	4.06609	Normal
Brain - Cortex	LPCAT1	4.56925	Normal
Brain - Cortex	LPCAT1	4.34199	Normal
Brain - Cortex	LPCAT1	4.33199	Normal
Brain - Cortex	LPCAT1	4.30889	Normal
Brain - Cortex	LPCAT1	4.74953	Normal
Brain - Cortex	LPCAT1	4.01792	Normal
Brain - Cortex	LPCAT1	4.04177	Normal
Brain - Cortex	LPCAT1	4.58736	Normal
Brain - Cortex	LPCAT1	4.21568	Normal
Brain - Cortex	LPCAT1	4.66903	Normal
Brain - Cortex	LPCAT1	4.46597	Normal
Brain - Cortex	LPCAT1	4.33199	Normal
Brain - Cortex	LPCAT1	4.39438	Normal
Brain - Cortex	LPCAT1	4.76713	Normal
Brain - Frontal Cortex (BA9)	LPCAT1	3.73118	Normal
Brain - Frontal Cortex (BA9)	LPCAT1	4.28614	Normal
Brain - Frontal Cortex (BA9)	LPCAT1	3.88753	Normal
Brain - Frontal Cortex (BA9)	LPCAT1	3.5509	Normal
Brain - Frontal Cortex (BA9)	LPCAT1	3.38405	Normal
Brain - Frontal Cortex (BA9)	LPCAT1	3.99005	Normal
Brain - Frontal Cortex (BA9)	LPCAT1	3.96809	Normal
Brain - Frontal Cortex (BA9)	LPCAT1	4.18903	Normal
Brain - Frontal Cortex (BA9)	LPCAT1	3.55949	Normal
Brain - Frontal Cortex (BA9)	LPCAT1	4.60999	Normal
Brain - Frontal Cortex (BA9)	LPCAT1	4.33485	Normal
Brain - Frontal Cortex (BA9)	LPCAT1	4.44758	Normal
Brain - Frontal Cortex (BA9)	LPCAT1	4.33128	Normal
Brain - Frontal Cortex (BA9)	LPCAT1	3.25187	Normal
Brain - Frontal Cortex (BA9)	LPCAT1	4.70377	Normal
Brain - Frontal Cortex (BA9)	LPCAT1	4.43296	Normal
Brain - Frontal Cortex (BA9)	LPCAT1	4.02326	Normal
Brain - Frontal Cortex (BA9)	LPCAT1	4.41886	Normal
Brain - Frontal Cortex (BA9)	LPCAT1	4.73281	Normal
Brain - Frontal Cortex (BA9)	LPCAT1	2.77125	Normal
Brain - Frontal Cortex (BA9)	LPCAT1	4.22033	Normal
Brain - Frontal Cortex (BA9)	LPCAT1	4.57954	Normal
Brain - Frontal Cortex (BA9)	LPCAT1	3.14568	Normal
Brain - Frontal Cortex (BA9)	LPCAT1	4.46728	Normal
Brain - Frontal Cortex (BA9)	LPCAT1	4.67299	Normal
Brain - Frontal Cortex (BA9)	LPCAT1	4.29205	Normal
Brain - Frontal Cortex (BA9)	LPCAT1	4.03562	Normal
Brain - Frontal Cortex (BA9)	LPCAT1	4.03914	Normal
Brain - Frontal Cortex (BA9)	LPCAT1	4.18903	Normal
Brain - Frontal Cortex (BA9)	LPCAT1	3.48414	Normal
Brain - Frontal Cortex (BA9)	LPCAT1	3.09457	Normal
Brain - Frontal Cortex (BA9)	LPCAT1	4.488	Normal
Brain - Frontal Cortex (BA9)	LPCAT1	3.66562	Normal
Brain - Frontal Cortex (BA9)	LPCAT1	4.48091	Normal
Brain - Frontal Cortex (BA9)	LPCAT1	5.40122	Normal
Brain - Frontal Cortex (BA9)	LPCAT1	3.88069	Normal
Brain - Frontal Cortex (BA9)	LPCAT1	4.78241	Normal
Brain - Frontal Cortex (BA9)	LPCAT1	3.08661	Normal
Brain - Frontal Cortex (BA9)	LPCAT1	4.53605	Normal
Brain - Frontal Cortex (BA9)	LPCAT1	4.29131	Normal
Brain - Frontal Cortex (BA9)	LPCAT1	4.56925	Normal
Brain - Frontal Cortex (BA9)	LPCAT1	4.22805	Normal
Brain - Frontal Cortex (BA9)	LPCAT1	4.64212	Normal
Brain - Frontal Cortex (BA9)	LPCAT1	4.23266	Normal
Brain - Frontal Cortex (BA9)	LPCAT1	4.21568	Normal
Brain - Frontal Cortex (BA9)	LPCAT1	4.59991	Normal
Brain - Frontal Cortex (BA9)	LPCAT1	4.12019	Normal
Brain - Frontal Cortex (BA9)	LPCAT1	4.34483	Normal
Brain - Frontal Cortex (BA9)	LPCAT1	4.31904	Normal
Brain - Frontal Cortex (BA9)	LPCAT1	4.29572	Normal
Brain - Frontal Cortex (BA9)	LPCAT1	4.50462	Normal
Brain - Frontal Cortex (BA9)	LPCAT1	4.29719	Normal
Brain - Frontal Cortex (BA9)	LPCAT1	3.85599	Normal
Brain - Frontal Cortex (BA9)	LPCAT1	4.58616	Normal
Brain - Frontal Cortex (BA9)	LPCAT1	3.68594	Normal
Brain - Frontal Cortex (BA9)	LPCAT1	4.14078	Normal
Brain - Frontal Cortex (BA9)	LPCAT1	4.07553	Normal
Brain - Frontal Cortex (BA9)	LPCAT1	4.68874	Normal
Brain - Frontal Cortex (BA9)	LPCAT1	4.41414	Normal
Brain - Frontal Cortex (BA9)	LPCAT1	3.16414	Normal
Brain - Frontal Cortex (BA9)	LPCAT1	3.40054	Normal
Brain - Frontal Cortex (BA9)	LPCAT1	3.97361	Normal
Brain - Frontal Cortex (BA9)	LPCAT1	4.12928	Normal
Brain - Frontal Cortex (BA9)	LPCAT1	4.86047	Normal
Brain - Frontal Cortex (BA9)	LPCAT1	4.39232	Normal
Brain - Frontal Cortex (BA9)	LPCAT1	4.1334	Normal
Brain - Frontal Cortex (BA9)	LPCAT1	4.25323	Normal
Brain - Frontal Cortex (BA9)	LPCAT1	4.23879	Normal
Brain - Frontal Cortex (BA9)	LPCAT1	4.7137	Normal
Brain - Frontal Cortex (BA9)	LPCAT1	4.36107	Normal
Brain - Frontal Cortex (BA9)	LPCAT1	4.48414	Normal
Brain - Frontal Cortex (BA9)	LPCAT1	4.07382	Normal
Brain - Frontal Cortex (BA9)	LPCAT1	4.13504	Normal
Brain - Frontal Cortex (BA9)	LPCAT1	3.24123	Normal
Brain - Frontal Cortex (BA9)	LPCAT1	4.05572	Normal
Brain - Frontal Cortex (BA9)	LPCAT1	4.42021	Normal
Brain - Frontal Cortex (BA9)	LPCAT1	4.75756	Normal
Brain - Frontal Cortex (BA9)	LPCAT1	4.10601	Normal
Brain - Frontal Cortex (BA9)	LPCAT1	3.20351	Normal
Brain - Frontal Cortex (BA9)	LPCAT1	4.76447	Normal
Brain - Frontal Cortex (BA9)	LPCAT1	3.31933	Normal
Brain - Frontal Cortex (BA9)	LPCAT1	4.16752	Normal
Brain - Frontal Cortex (BA9)	LPCAT1	3.92695	Normal
Brain - Frontal Cortex (BA9)	LPCAT1	3.84499	Normal
Brain - Frontal Cortex (BA9)	LPCAT1	4.27053	Normal
Brain - Frontal Cortex (BA9)	LPCAT1	4.08066	Normal
Brain - Frontal Cortex (BA9)	LPCAT1	4.76075	Normal
Brain - Frontal Cortex (BA9)	LPCAT1	3.7866	Normal
Brain - Frontal Cortex (BA9)	LPCAT1	4.63865	Normal
Brain - Frontal Cortex (BA9)	LPCAT1	4.46074	Normal
Brain - Frontal Cortex (BA9)	LPCAT1	4.51979	Normal
Brain - Frontal Cortex (BA9)	LPCAT1	3.94953	Normal
Brain - Frontal Cortex (BA9)	LPCAT1	4.07553	Normal
Brain - Frontal Cortex (BA9)	LPCAT1	4.50462	Normal
Brain - Frontal Cortex (BA9)	LPCAT1	4.11686	Normal
Brain - Frontal Cortex (BA9)	LPCAT1	4.87086	Normal
Brain - Frontal Cortex (BA9)	LPCAT1	5.08746	Normal
Brain - Frontal Cortex (BA9)	LPCAT1	3.89239	Normal
Brain - Frontal Cortex (BA9)	LPCAT1	3.33056	Normal
Brain - Frontal Cortex (BA9)	LPCAT1	3.8679	Normal
Brain - Frontal Cortex (BA9)	LPCAT1	4.62702	Normal
Brain - Frontal Cortex (BA9)	LPCAT1	4.63517	Normal
Brain - Frontal Cortex (BA9)	LPCAT1	4.39438	Normal
Brain - Frontal Cortex (BA9)	LPCAT1	4.52482	Normal
Brain - Frontal Cortex (BA9)	LPCAT1	4.21645	Normal
Brain - Frontal Cortex (BA9)	LPCAT1	4.765	Normal
Brain - Frontal Cortex (BA9)	LPCAT1	4.5656	Normal
Brain - Frontal Cortex (BA9)	LPCAT1	4.67186	Normal
Brain - Frontal Cortex (BA9)	LPCAT1	4.0365	Normal
Brain - Frontal Cortex (BA9)	LPCAT1	4.51223	Normal
Brain - Frontal Cortex (BA9)	LPCAT1	4.7866	Normal
Brain - Frontal Cortex (BA9)	LPCAT1	4.93782	Normal
Brain - Frontal Cortex (BA9)	LPCAT1	3.58856	Normal
Brain - Frontal Cortex (BA9)	LPCAT1	4.51916	Normal
Brain - Frontal Cortex (BA9)	LPCAT1	4.79338	Normal
Brain - Frontal Cortex (BA9)	LPCAT1	5.08874	Normal
Brain - Frontal Cortex (BA9)	LPCAT1	4.3978	Normal
Brain - Frontal Cortex (BA9)	LPCAT1	4.26003	Normal
Brain - Frontal Cortex (BA9)	LPCAT1	4.83693	Normal
Brain - Frontal Cortex (BA9)	LPCAT1	4.46532	Normal
Brain - Frontal Cortex (BA9)	LPCAT1	4.25096	Normal
Brain - Frontal Cortex (BA9)	LPCAT1	4.57107	Normal
Brain - Frontal Cortex (BA9)	LPCAT1	4.27053	Normal
Brain - Frontal Cortex (BA9)	LPCAT1	4.53356	Normal
Brain - Frontal Cortex (BA9)	LPCAT1	3.7866	Normal
Brain - Frontal Cortex (BA9)	LPCAT1	3.15898	Normal
Brain - Frontal Cortex (BA9)	LPCAT1	3.89142	Normal
Brain - Frontal Cortex (BA9)	LPCAT1	4.10434	Normal
Brain - Frontal Cortex (BA9)	LPCAT1	3.01489	Normal
Brain - Hippocampus	LPCAT1	2.96199	Normal
Brain - Hippocampus	LPCAT1	3.29352	Normal
Brain - Hippocampus	LPCAT1	2.99259	Normal
Brain - Hippocampus	LPCAT1	2.36793	Normal
Brain - Hippocampus	LPCAT1	2.25822	Normal
Brain - Hippocampus	LPCAT1	2.64962	Normal
Brain - Hippocampus	LPCAT1	3.77294	Normal
Brain - Hippocampus	LPCAT1	4.41954	Normal
Brain - Hippocampus	LPCAT1	3.61589	Normal
Brain - Hippocampus	LPCAT1	3.30524	Normal
Brain - Hippocampus	LPCAT1	3.73444	Normal
Brain - Hippocampus	LPCAT1	3.73985	Normal
Brain - Hippocampus	LPCAT1	3.49442	Normal
Brain - Hippocampus	LPCAT1	3.76553	Normal
Brain - Hippocampus	LPCAT1	5.37295	Normal
Brain - Hippocampus	LPCAT1	2.92543	Normal
Brain - Hippocampus	LPCAT1	3.38819	Normal
Brain - Hippocampus	LPCAT1	2.79618	Normal
Brain - Hippocampus	LPCAT1	2.95233	Normal
Brain - Hippocampus	LPCAT1	4.65764	Normal
Brain - Hippocampus	LPCAT1	2.39094	Normal
Brain - Hippocampus	LPCAT1	3.77716	Normal
Brain - Hippocampus	LPCAT1	2.05832	Normal
Brain - Hippocampus	LPCAT1	3.33342	Normal
Brain - Hippocampus	LPCAT1	1.80405	Normal
Brain - Hippocampus	LPCAT1	4.21568	Normal
Brain - Hippocampus	LPCAT1	4.34696	Normal
Brain - Hippocampus	LPCAT1	5.04089	Normal
Brain - Hippocampus	LPCAT1	2.81619	Normal
Brain - Hippocampus	LPCAT1	4.39369	Normal
Brain - Hippocampus	LPCAT1	3.9222	Normal
Brain - Hippocampus	LPCAT1	3.0757	Normal
Brain - Hippocampus	LPCAT1	4.24184	Normal
Brain - Hippocampus	LPCAT1	2.42707	Normal
Brain - Hippocampus	LPCAT1	1.66539	Normal
Brain - Hippocampus	LPCAT1	5.5157	Normal
Brain - Hippocampus	LPCAT1	3.34625	Normal
Brain - Hippocampus	LPCAT1	4.42828	Normal
Brain - Hippocampus	LPCAT1	2.92372	Normal
Brain - Hippocampus	LPCAT1	4.49442	Normal
Brain - Hippocampus	LPCAT1	3.97453	Normal
Brain - Hippocampus	LPCAT1	3.39369	Normal
Brain - Hippocampus	LPCAT1	3.19991	Normal
Brain - Hippocampus	LPCAT1	2.91303	Normal
Brain - Hippocampus	LPCAT1	2.58352	Normal
Brain - Hippocampus	LPCAT1	3.00252	Normal
Brain - Hippocampus	LPCAT1	3.89336	Normal
Brain - Hippocampus	LPCAT1	2.8522	Normal
Brain - Hippocampus	LPCAT1	3.11803	Normal
Brain - Hippocampus	LPCAT1	3.32193	Normal
Brain - Hippocampus	LPCAT1	4.07468	Normal
Brain - Hippocampus	LPCAT1	3.87873	Normal
Brain - Hippocampus	LPCAT1	1.72247	Normal
Brain - Hippocampus	LPCAT1	3.23772	Normal
Brain - Hippocampus	LPCAT1	2.27143	Normal
Brain - Hippocampus	LPCAT1	3.81865	Normal
Brain - Hippocampus	LPCAT1	3.60763	Normal
Brain - Hippocampus	LPCAT1	3.96901	Normal
Brain - Hippocampus	LPCAT1	3.23036	Normal
Brain - Hippocampus	LPCAT1	4.97177	Normal
Brain - Hippocampus	LPCAT1	3.73227	Normal
Brain - Hippocampus	LPCAT1	3.23205	Normal
Brain - Hippocampus	LPCAT1	4.31179	Normal
Brain - Hippocampus	LPCAT1	3.48671	Normal
Brain - Hippocampus	LPCAT1	2.47638	Normal
Brain - Hippocampus	LPCAT1	3.25927	Normal
Brain - Hippocampus	LPCAT1	3.14861	Normal
Brain - Hippocampus	LPCAT1	2.93452	Normal
Brain - Hippocampus	LPCAT1	3.76447	Normal
Brain - Hippocampus	LPCAT1	4.0781	Normal
Brain - Hippocampus	LPCAT1	3.0321	Normal
Brain - Hippocampus	LPCAT1	4.3978	Normal
Brain - Hippocampus	LPCAT1	2.6774	Normal
Brain - Hippocampus	LPCAT1	3.66789	Normal
Brain - Hippocampus	LPCAT1	4.34554	Normal
Brain - Hippocampus	LPCAT1	3.43962	Normal
Brain - Hippocampus	LPCAT1	3.47768	Normal
Brain - Hippocampus	LPCAT1	2.05832	Normal
Brain - Hippocampus	LPCAT1	2.82456	Normal
Brain - Hippocampus	LPCAT1	3.8885	Normal
Brain - Hippocampus	LPCAT1	4.08916	Normal
Brain - Hippocampus	LPCAT1	3.52231	Normal
Brain - Hippocampus	LPCAT1	1.91648	Normal
Brain - Hippocampus	LPCAT1	2.24519	Normal
Brain - Hippocampus	LPCAT1	3.05624	Normal
Brain - Hippocampus	LPCAT1	4.78555	Normal
Brain - Hippocampus	LPCAT1	4.14893	Normal
Brain - Hippocampus	LPCAT1	2.67333	Normal
Brain - Hippocampus	LPCAT1	3.88753	Normal
Brain - Hippocampus	LPCAT1	3.32092	Normal
Brain - Hippocampus	LPCAT1	2.47223	Normal
Brain - Hippocampus	LPCAT1	4.12102	Normal
Brain - Hippocampus	LPCAT1	4.16027	Normal
Brain - Hippocampus	LPCAT1	2.86295	Normal
Brain - Hippocampus	LPCAT1	4.37573	Normal
Brain - Hippocampus	LPCAT1	3.43962	Normal
Brain - Hippocampus	LPCAT1	3.05589	Normal
Brain - Hippocampus	LPCAT1	3.95884	Normal
Brain - Hippocampus	LPCAT1	3.98277	Normal
Brain - Hippocampus	LPCAT1	3.72574	Normal
Brain - Hippocampus	LPCAT1	3.7761	Normal
Brain - Hippocampus	LPCAT1	3.98823	Normal
Brain - Hippocampus	LPCAT1	4.07895	Normal
Brain - Hippocampus	LPCAT1	4.06953	Normal
Brain - Hippocampus	LPCAT1	3.52356	Normal
Brain - Hippocampus	LPCAT1	3.47768	Normal
Brain - Hippocampus	LPCAT1	4.78241	Normal
Brain - Hippocampus	LPCAT1	3.8339	Normal
Brain - Hippocampus	LPCAT1	3.52231	Normal
Brain - Hippocampus	LPCAT1	4.67016	Normal
Brain - Hippocampus	LPCAT1	3.87971	Normal
Brain - Hippocampus	LPCAT1	3.79805	Normal
Brain - Hippocampus	LPCAT1	4.853	Normal
Brain - Hippocampus	LPCAT1	3.83289	Normal
Brain - Hippocampus	LPCAT1	3.27575	Normal
Brain - Hippocampus	LPCAT1	4.30451	Normal
Brain - Hippocampus	LPCAT1	2.6893	Normal
Brain - Hippocampus	LPCAT1	4.10769	Normal
Brain - Hippocampus	LPCAT1	3.82883	Normal
Brain - Hippocampus	LPCAT1	1.85997	Normal
Brain - Hippocampus	LPCAT1	2.48568	Normal
Brain - Hippocampus	LPCAT1	3.5373	Normal
Brain - Hippocampus	LPCAT1	2.30918	Normal
Brain - Hypothalamus	LPCAT1	3.82375	Normal
Brain - Hypothalamus	LPCAT1	3.3173	Normal
Brain - Hypothalamus	LPCAT1	4.44559	Normal
Brain - Hypothalamus	LPCAT1	4.33628	Normal
Brain - Hypothalamus	LPCAT1	3.774	Normal
Brain - Hypothalamus	LPCAT1	3.19661	Normal
Brain - Hypothalamus	LPCAT1	3.5435	Normal
Brain - Hypothalamus	LPCAT1	4.55275	Normal
Brain - Hypothalamus	LPCAT1	3.83996	Normal
Brain - Hypothalamus	LPCAT1	3.81558	Normal
Brain - Hypothalamus	LPCAT1	4.74362	Normal
Brain - Hypothalamus	LPCAT1	2.21164	Normal
Brain - Hypothalamus	LPCAT1	4.37643	Normal
Brain - Hypothalamus	LPCAT1	4.47573	Normal
Brain - Hypothalamus	LPCAT1	2.62971	Normal
Brain - Hypothalamus	LPCAT1	3.41007	Normal
Brain - Hypothalamus	LPCAT1	4.68818	Normal
Brain - Hypothalamus	LPCAT1	4.0917	Normal
Brain - Hypothalamus	LPCAT1	4.66221	Normal
Brain - Hypothalamus	LPCAT1	4.07468	Normal
Brain - Hypothalamus	LPCAT1	3.31962	Normal
Brain - Hypothalamus	LPCAT1	4.43696	Normal
Brain - Hypothalamus	LPCAT1	4.71425	Normal
Brain - Hypothalamus	LPCAT1	3.88753	Normal
Brain - Hypothalamus	LPCAT1	4.01792	Normal
Brain - Hypothalamus	LPCAT1	4.70377	Normal
Brain - Hypothalamus	LPCAT1	4.78869	Normal
Brain - Hypothalamus	LPCAT1	4.15785	Normal
Brain - Hypothalamus	LPCAT1	3.10936	Normal
Brain - Hypothalamus	LPCAT1	4.0018	Normal
Brain - Hypothalamus	LPCAT1	3.92979	Normal
Brain - Hypothalamus	LPCAT1	4.60703	Normal
Brain - Hypothalamus	LPCAT1	4.51412	Normal
Brain - Hypothalamus	LPCAT1	4.13586	Normal
Brain - Hypothalamus	LPCAT1	3.41414	Normal
Brain - Hypothalamus	LPCAT1	4.04002	Normal
Brain - Hypothalamus	LPCAT1	4.97499	Normal
Brain - Hypothalamus	LPCAT1	4.97591	Normal
Brain - Hypothalamus	LPCAT1	2.96421	Normal
Brain - Hypothalamus	LPCAT1	3.43429	Normal
Brain - Hypothalamus	LPCAT1	4.42156	Normal
Brain - Hypothalamus	LPCAT1	3.13537	Normal
Brain - Hypothalamus	LPCAT1	4.72137	Normal
Brain - Hypothalamus	LPCAT1	4.76022	Normal
Brain - Hypothalamus	LPCAT1	3.77189	Normal
Brain - Hypothalamus	LPCAT1	3.89336	Normal
Brain - Hypothalamus	LPCAT1	3.60526	Normal
Brain - Hypothalamus	LPCAT1	4.99774	Normal
Brain - Hypothalamus	LPCAT1	2.93036	Normal
Brain - Hypothalamus	LPCAT1	4.49761	Normal
Brain - Hypothalamus	LPCAT1	3.95047	Normal
Brain - Hypothalamus	LPCAT1	3.93168	Normal
Brain - Hypothalamus	LPCAT1	3.26499	Normal
Brain - Hypothalamus	LPCAT1	3.58015	Normal
Brain - Hypothalamus	LPCAT1	4.5735	Normal
Brain - Hypothalamus	LPCAT1	3.22805	Normal
Brain - Hypothalamus	LPCAT1	5.31615	Normal
Brain - Hypothalamus	LPCAT1	3.80941	Normal
Brain - Hypothalamus	LPCAT1	4.70764	Normal
Brain - Hypothalamus	LPCAT1	4.45615	Normal
Brain - Hypothalamus	LPCAT1	3.47249	Normal
Brain - Hypothalamus	LPCAT1	4.33128	Normal
Brain - Hypothalamus	LPCAT1	4.03034	Normal
Brain - Hypothalamus	LPCAT1	4.67976	Normal
Brain - Hypothalamus	LPCAT1	3.00917	Normal
Brain - Hypothalamus	LPCAT1	4.54782	Normal
Brain - Hypothalamus	LPCAT1	3.24443	Normal
Brain - Hypothalamus	LPCAT1	3.88166	Normal
Brain - Hypothalamus	LPCAT1	3.86196	Normal
Brain - Hypothalamus	LPCAT1	2.65718	Normal
Brain - Hypothalamus	LPCAT1	5.46565	Normal
Brain - Hypothalamus	LPCAT1	4.57471	Normal
Brain - Hypothalamus	LPCAT1	4.50843	Normal
Brain - Hypothalamus	LPCAT1	3.79909	Normal
Brain - Hypothalamus	LPCAT1	3.9855	Normal
Brain - Hypothalamus	LPCAT1	4.3067	Normal
Brain - Hypothalamus	LPCAT1	4.64501	Normal
Brain - Hypothalamus	LPCAT1	2.26454	Normal
Brain - Hypothalamus	LPCAT1	4.37434	Normal
Brain - Hypothalamus	LPCAT1	3.63807	Normal
Brain - Hypothalamus	LPCAT1	2.7721	Normal
Brain - Hypothalamus	LPCAT1	4.4614	Normal
Brain - Hypothalamus	LPCAT1	3.03369	Normal
Brain - Hypothalamus	LPCAT1	3.72683	Normal
Brain - Hypothalamus	LPCAT1	2.80632	Normal
Brain - Hypothalamus	LPCAT1	4.56925	Normal
Brain - Hypothalamus	LPCAT1	4.7252	Normal
Brain - Hypothalamus	LPCAT1	5.36036	Normal
Brain - Hypothalamus	LPCAT1	4.50843	Normal
Brain - Hypothalamus	LPCAT1	4.35544	Normal
Brain - Hypothalamus	LPCAT1	3.67694	Normal
Brain - Hypothalamus	LPCAT1	3.1768	Normal
Brain - Hypothalamus	LPCAT1	5.37226	Normal
Brain - Hypothalamus	LPCAT1	4.01436	Normal
Brain - Hypothalamus	LPCAT1	5.03342	Normal
Brain - Hypothalamus	LPCAT1	3.88947	Normal
Brain - Hypothalamus	LPCAT1	4.4363	Normal
Brain - Hypothalamus	LPCAT1	4.66903	Normal
Brain - Hypothalamus	LPCAT1	4.57228	Normal
Brain - Hypothalamus	LPCAT1	3.94298	Normal
Brain - Hypothalamus	LPCAT1	4.21645	Normal
Brain - Hypothalamus	LPCAT1	4.42156	Normal
Brain - Hypothalamus	LPCAT1	2.96828	Normal
Brain - Hypothalamus	LPCAT1	3.40871	Normal
Brain - Hypothalamus	LPCAT1	4.82731	Normal
Brain - Hypothalamus	LPCAT1	4.74953	Normal
Brain - Hypothalamus	LPCAT1	4.36387	Normal
Brain - Hypothalamus	LPCAT1	1.01792	Normal
Brain - Hypothalamus	LPCAT1	5.71039	Normal
Brain - Hypothalamus	LPCAT1	3.17871	Normal
Brain - Hypothalamus	LPCAT1	4.75809	Normal
Brain - Hypothalamus	LPCAT1	4.36667	Normal
Brain - Hypothalamus	LPCAT1	3.37016	Normal
Brain - Hypothalamus	LPCAT1	4.66846	Normal
Brain - Hypothalamus	LPCAT1	3.88166	Normal
Brain - Hypothalamus	LPCAT1	4.20633	Normal
Brain - Hypothalamus	LPCAT1	2.84016	Normal
Brain - Hypothalamus	LPCAT1	3.38128	Normal
Brain - Hypothalamus	LPCAT1	3.52231	Normal
Brain - Hypothalamus	LPCAT1	3.59096	Normal
Brain - Hypothalamus	LPCAT1	3.14225	Normal
Brain - Nucleus accumbens (basal ganglia)	LPCAT1	3.51475	Normal
Brain - Nucleus accumbens (basal ganglia)	LPCAT1	3.55704	Normal
Brain - Nucleus accumbens (basal ganglia)	LPCAT1	3.65764	Normal
Brain - Nucleus accumbens (basal ganglia)	LPCAT1	3.18903	Normal
Brain - Nucleus accumbens (basal ganglia)	LPCAT1	3.23113	Normal
Brain - Nucleus accumbens (basal ganglia)	LPCAT1	4.07382	Normal
Brain - Nucleus accumbens (basal ganglia)	LPCAT1	4.49057	Normal
Brain - Nucleus accumbens (basal ganglia)	LPCAT1	3.63807	Normal
Brain - Nucleus accumbens (basal ganglia)	LPCAT1	3.50716	Normal
Brain - Nucleus accumbens (basal ganglia)	LPCAT1	3.86592	Normal
Brain - Nucleus accumbens (basal ganglia)	LPCAT1	3.43162	Normal
Brain - Nucleus accumbens (basal ganglia)	LPCAT1	2.91073	Normal
Brain - Nucleus accumbens (basal ganglia)	LPCAT1	4.2426	Normal
Brain - Nucleus accumbens (basal ganglia)	LPCAT1	3.98003	Normal
Brain - Nucleus accumbens (basal ganglia)	LPCAT1	3.43829	Normal
Brain - Nucleus accumbens (basal ganglia)	LPCAT1	3.75809	Normal
Brain - Nucleus accumbens (basal ganglia)	LPCAT1	4.10014	Normal
Brain - Nucleus accumbens (basal ganglia)	LPCAT1	4.46858	Normal
Brain - Nucleus accumbens (basal ganglia)	LPCAT1	1.74846	Normal
Brain - Nucleus accumbens (basal ganglia)	LPCAT1	4.61235	Normal
Brain - Nucleus accumbens (basal ganglia)	LPCAT1	4.14893	Normal
Brain - Nucleus accumbens (basal ganglia)	LPCAT1	1.99928	Normal
Brain - Nucleus accumbens (basal ganglia)	LPCAT1	3.60051	Normal
Brain - Nucleus accumbens (basal ganglia)	LPCAT1	3.59574	Normal
Brain - Nucleus accumbens (basal ganglia)	LPCAT1	2.84639	Normal
Brain - Nucleus accumbens (basal ganglia)	LPCAT1	4.27575	Normal
Brain - Nucleus accumbens (basal ganglia)	LPCAT1	4.16269	Normal
Brain - Nucleus accumbens (basal ganglia)	LPCAT1	4.08661	Normal
Brain - Nucleus accumbens (basal ganglia)	LPCAT1	3.8679	Normal
Brain - Nucleus accumbens (basal ganglia)	LPCAT1	2.18237	Normal
Brain - Nucleus accumbens (basal ganglia)	LPCAT1	4.18428	Normal
Brain - Nucleus accumbens (basal ganglia)	LPCAT1	3.59096	Normal
Brain - Nucleus accumbens (basal ganglia)	LPCAT1	4.21101	Normal
Brain - Nucleus accumbens (basal ganglia)	LPCAT1	4.88801	Normal
Brain - Nucleus accumbens (basal ganglia)	LPCAT1	4.2032	Normal
Brain - Nucleus accumbens (basal ganglia)	LPCAT1	4.72683	Normal
Brain - Nucleus accumbens (basal ganglia)	LPCAT1	3.89239	Normal
Brain - Nucleus accumbens (basal ganglia)	LPCAT1	4.03474	Normal
Brain - Nucleus accumbens (basal ganglia)	LPCAT1	3.65306	Normal
Brain - Nucleus accumbens (basal ganglia)	LPCAT1	4.60881	Normal
Brain - Nucleus accumbens (basal ganglia)	LPCAT1	4.05224	Normal
Brain - Nucleus accumbens (basal ganglia)	LPCAT1	3.58616	Normal
Brain - Nucleus accumbens (basal ganglia)	LPCAT1	4.64039	Normal
Brain - Nucleus accumbens (basal ganglia)	LPCAT1	3.89239	Normal
Brain - Nucleus accumbens (basal ganglia)	LPCAT1	2.24031	Normal
Brain - Nucleus accumbens (basal ganglia)	LPCAT1	2.34767	Normal
Brain - Nucleus accumbens (basal ganglia)	LPCAT1	4.68986	Normal
Brain - Nucleus accumbens (basal ganglia)	LPCAT1	4.65191	Normal
Brain - Nucleus accumbens (basal ganglia)	LPCAT1	3.23527	Normal
Brain - Nucleus accumbens (basal ganglia)	LPCAT1	3.19818	Normal
Brain - Nucleus accumbens (basal ganglia)	LPCAT1	4.15623	Normal
Brain - Nucleus accumbens (basal ganglia)	LPCAT1	4.22882	Normal
Brain - Nucleus accumbens (basal ganglia)	LPCAT1	3.90497	Normal
Brain - Nucleus accumbens (basal ganglia)	LPCAT1	4.68482	Normal
Brain - Nucleus accumbens (basal ganglia)	LPCAT1	3.3083	Normal
Brain - Nucleus accumbens (basal ganglia)	LPCAT1	4.32984	Normal
Brain - Nucleus accumbens (basal ganglia)	LPCAT1	4.40054	Normal
Brain - Nucleus accumbens (basal ganglia)	LPCAT1	4.46597	Normal
Brain - Nucleus accumbens (basal ganglia)	LPCAT1	3.39506	Normal
Brain - Nucleus accumbens (basal ganglia)	LPCAT1	4.04264	Normal
Brain - Nucleus accumbens (basal ganglia)	LPCAT1	2.73466	Normal
Brain - Nucleus accumbens (basal ganglia)	LPCAT1	3.8748	Normal
Brain - Nucleus accumbens (basal ganglia)	LPCAT1	4.16108	Normal
Brain - Nucleus accumbens (basal ganglia)	LPCAT1	3.904	Normal
Brain - Nucleus accumbens (basal ganglia)	LPCAT1	4.16993	Normal
Brain - Nucleus accumbens (basal ganglia)	LPCAT1	4.27575	Normal
Brain - Nucleus accumbens (basal ganglia)	LPCAT1	4.46009	Normal
Brain - Nucleus accumbens (basal ganglia)	LPCAT1	4.09339	Normal
Brain - Nucleus accumbens (basal ganglia)	LPCAT1	4.53854	Normal
Brain - Nucleus accumbens (basal ganglia)	LPCAT1	4.05398	Normal
Brain - Nucleus accumbens (basal ganglia)	LPCAT1	3.89627	Normal
Brain - Nucleus accumbens (basal ganglia)	LPCAT1	4.24869	Normal
Brain - Nucleus accumbens (basal ganglia)	LPCAT1	3.41819	Normal
Brain - Nucleus accumbens (basal ganglia)	LPCAT1	4.48027	Normal
Brain - Nucleus accumbens (basal ganglia)	LPCAT1	4.10266	Normal
Brain - Nucleus accumbens (basal ganglia)	LPCAT1	4.34837	Normal
Brain - Nucleus accumbens (basal ganglia)	LPCAT1	4.7666	Normal
Brain - Nucleus accumbens (basal ganglia)	LPCAT1	4.40259	Normal
Brain - Nucleus accumbens (basal ganglia)	LPCAT1	4.27426	Normal
Brain - Nucleus accumbens (basal ganglia)	LPCAT1	3.849	Normal
Brain - Nucleus accumbens (basal ganglia)	LPCAT1	4.37921	Normal
Brain - Nucleus accumbens (basal ganglia)	LPCAT1	3.30159	Normal
Brain - Nucleus accumbens (basal ganglia)	LPCAT1	4.44029	Normal
Brain - Nucleus accumbens (basal ganglia)	LPCAT1	2.14405	Normal
Brain - Nucleus accumbens (basal ganglia)	LPCAT1	4.49697	Normal
Brain - Nucleus accumbens (basal ganglia)	LPCAT1	2.0878	Normal
Brain - Nucleus accumbens (basal ganglia)	LPCAT1	4.35332	Normal
Brain - Nucleus accumbens (basal ganglia)	LPCAT1	3.38819	Normal
Brain - Nucleus accumbens (basal ganglia)	LPCAT1	4.1152	Normal
Brain - Nucleus accumbens (basal ganglia)	LPCAT1	3.93074	Normal
Brain - Nucleus accumbens (basal ganglia)	LPCAT1	4.13011	Normal
Brain - Nucleus accumbens (basal ganglia)	LPCAT1	3.18333	Normal
Brain - Nucleus accumbens (basal ganglia)	LPCAT1	3.80219	Normal
Brain - Nucleus accumbens (basal ganglia)	LPCAT1	3.8679	Normal
Brain - Nucleus accumbens (basal ganglia)	LPCAT1	4.59813	Normal
Brain - Nucleus accumbens (basal ganglia)	LPCAT1	3.75061	Normal
Brain - Nucleus accumbens (basal ganglia)	LPCAT1	4.10014	Normal
Brain - Nucleus accumbens (basal ganglia)	LPCAT1	4.49889	Normal
Brain - Nucleus accumbens (basal ganglia)	LPCAT1	4.58916	Normal
Brain - Nucleus accumbens (basal ganglia)	LPCAT1	2.43483	Normal
Brain - Nucleus accumbens (basal ganglia)	LPCAT1	4.13996	Normal
Brain - Nucleus accumbens (basal ganglia)	LPCAT1	4.26303	Normal
Brain - Nucleus accumbens (basal ganglia)	LPCAT1	4.14486	Normal
Brain - Nucleus accumbens (basal ganglia)	LPCAT1	4.50208	Normal
Brain - Nucleus accumbens (basal ganglia)	LPCAT1	4.36737	Normal
Brain - Nucleus accumbens (basal ganglia)	LPCAT1	4.87823	Normal
Brain - Nucleus accumbens (basal ganglia)	LPCAT1	3.51602	Normal
Brain - Nucleus accumbens (basal ganglia)	LPCAT1	3.75809	Normal
Brain - Nucleus accumbens (basal ganglia)	LPCAT1	3.89142	Normal
Brain - Nucleus accumbens (basal ganglia)	LPCAT1	3.3505	Normal
Brain - Nucleus accumbens (basal ganglia)	LPCAT1	4.3978	Normal
Brain - Nucleus accumbens (basal ganglia)	LPCAT1	4.85748	Normal
Brain - Nucleus accumbens (basal ganglia)	LPCAT1	4.05918	Normal
Brain - Nucleus accumbens (basal ganglia)	LPCAT1	3.85599	Normal
Brain - Nucleus accumbens (basal ganglia)	LPCAT1	3.46336	Normal
Brain - Nucleus accumbens (basal ganglia)	LPCAT1	2.66925	Normal
Brain - Nucleus accumbens (basal ganglia)	LPCAT1	3.88947	Normal
Brain - Nucleus accumbens (basal ganglia)	LPCAT1	4.13586	Normal
Brain - Nucleus accumbens (basal ganglia)	LPCAT1	3.78241	Normal
Brain - Nucleus accumbens (basal ganglia)	LPCAT1	4.29939	Normal
Brain - Nucleus accumbens (basal ganglia)	LPCAT1	3.87381	Normal
Brain - Nucleus accumbens (basal ganglia)	LPCAT1	3.99458	Normal
Brain - Nucleus accumbens (basal ganglia)	LPCAT1	3.62644	Normal
Brain - Nucleus accumbens (basal ganglia)	LPCAT1	3.95233	Normal
Brain - Nucleus accumbens (basal ganglia)	LPCAT1	3.80116	Normal
Brain - Nucleus accumbens (basal ganglia)	LPCAT1	4.5552	Normal
Brain - Nucleus accumbens (basal ganglia)	LPCAT1	4.37365	Normal
Brain - Nucleus accumbens (basal ganglia)	LPCAT1	2.80405	Normal
Brain - Nucleus accumbens (basal ganglia)	LPCAT1	4.46467	Normal
Brain - Nucleus accumbens (basal ganglia)	LPCAT1	0.849599	Normal
Brain - Nucleus accumbens (basal ganglia)	LPCAT1	4.27277	Normal
Brain - Nucleus accumbens (basal ganglia)	LPCAT1	4.54288	Normal
Brain - Nucleus accumbens (basal ganglia)	LPCAT1	4.62527	Normal
Brain - Nucleus accumbens (basal ganglia)	LPCAT1	4.20242	Normal
Brain - Nucleus accumbens (basal ganglia)	LPCAT1	3.62644	Normal
Brain - Nucleus accumbens (basal ganglia)	LPCAT1	3.33485	Normal
Brain - Nucleus accumbens (basal ganglia)	LPCAT1	4.26604	Normal
Brain - Nucleus accumbens (basal ganglia)	LPCAT1	3.75275	Normal
Brain - Nucleus accumbens (basal ganglia)	LPCAT1	3.86295	Normal
Brain - Nucleus accumbens (basal ganglia)	LPCAT1	3.36457	Normal
Brain - Nucleus accumbens (basal ganglia)	LPCAT1	4.15623	Normal
Brain - Nucleus accumbens (basal ganglia)	LPCAT1	3.38128	Normal
Brain - Nucleus accumbens (basal ganglia)	LPCAT1	2.91648	Normal
Brain - Nucleus accumbens (basal ganglia)	LPCAT1	2.45628	Normal
Brain - Nucleus accumbens (basal ganglia)	LPCAT1	2.49978	Normal
Brain - Nucleus accumbens (basal ganglia)	LPCAT1	3.9279	Normal
Brain - Nucleus accumbens (basal ganglia)	LPCAT1	3.87971	Normal
Brain - Putamen (basal ganglia)	LPCAT1	3.848	Normal
Brain - Putamen (basal ganglia)	LPCAT1	3.20555	Normal
Brain - Putamen (basal ganglia)	LPCAT1	3.08066	Normal
Brain - Putamen (basal ganglia)	LPCAT1	2.36065	Normal
Brain - Putamen (basal ganglia)	LPCAT1	3.5097	Normal
Brain - Putamen (basal ganglia)	LPCAT1	3.904	Normal
Brain - Putamen (basal ganglia)	LPCAT1	3.6427	Normal
Brain - Putamen (basal ganglia)	LPCAT1	1.7891	Normal
Brain - Putamen (basal ganglia)	LPCAT1	3.15818	Normal
Brain - Putamen (basal ganglia)	LPCAT1	3.90014	Normal
Brain - Putamen (basal ganglia)	LPCAT1	2.74416	Normal
Brain - Putamen (basal ganglia)	LPCAT1	2.9607	Normal
Brain - Putamen (basal ganglia)	LPCAT1	3.64847	Normal
Brain - Putamen (basal ganglia)	LPCAT1	3.8748	Normal
Brain - Putamen (basal ganglia)	LPCAT1	3.38681	Normal
Brain - Putamen (basal ganglia)	LPCAT1	3.73769	Normal
Brain - Putamen (basal ganglia)	LPCAT1	3.10182	Normal
Brain - Putamen (basal ganglia)	LPCAT1	4.16591	Normal
Brain - Putamen (basal ganglia)	LPCAT1	4.17073	Normal
Brain - Putamen (basal ganglia)	LPCAT1	1.46362	Normal
Brain - Putamen (basal ganglia)	LPCAT1	3.63691	Normal
Brain - Putamen (basal ganglia)	LPCAT1	2.47975	Normal
Brain - Putamen (basal ganglia)	LPCAT1	2.96883	Normal
Brain - Putamen (basal ganglia)	LPCAT1	3.5656	Normal
Brain - Putamen (basal ganglia)	LPCAT1	2.19566	Normal
Brain - Putamen (basal ganglia)	LPCAT1	3.54226	Normal
Brain - Putamen (basal ganglia)	LPCAT1	3.45418	Normal
Brain - Putamen (basal ganglia)	LPCAT1	3.31484	Normal
Brain - Putamen (basal ganglia)	LPCAT1	3.43429	Normal
Brain - Putamen (basal ganglia)	LPCAT1	2.37712	Normal
Brain - Putamen (basal ganglia)	LPCAT1	3.09946	Normal
Brain - Putamen (basal ganglia)	LPCAT1	3.70155	Normal
Brain - Putamen (basal ganglia)	LPCAT1	4.32337	Normal
Brain - Putamen (basal ganglia)	LPCAT1	3.24382	Normal
Brain - Putamen (basal ganglia)	LPCAT1	3.22141	Normal
Brain - Putamen (basal ganglia)	LPCAT1	3.29939	Normal
Brain - Putamen (basal ganglia)	LPCAT1	4.37016	Normal
Brain - Putamen (basal ganglia)	LPCAT1	2.31034	Normal
Brain - Putamen (basal ganglia)	LPCAT1	2.87125	Normal
Brain - Putamen (basal ganglia)	LPCAT1	3.86394	Normal
Brain - Putamen (basal ganglia)	LPCAT1	3.0545	Normal
Brain - Putamen (basal ganglia)	LPCAT1	3.03914	Normal
Brain - Putamen (basal ganglia)	LPCAT1	3.34483	Normal
Brain - Putamen (basal ganglia)	LPCAT1	4.12516	Normal
Brain - Putamen (basal ganglia)	LPCAT1	2.76723	Normal
Brain - Putamen (basal ganglia)	LPCAT1	3.42492	Normal
Brain - Putamen (basal ganglia)	LPCAT1	4.04089	Normal
Brain - Putamen (basal ganglia)	LPCAT1	3.29954	Normal
Brain - Putamen (basal ganglia)	LPCAT1	3.59694	Normal
Brain - Putamen (basal ganglia)	LPCAT1	2.99241	Normal
Brain - Putamen (basal ganglia)	LPCAT1	3.3505	Normal
Brain - Putamen (basal ganglia)	LPCAT1	1.54003	Normal
Brain - Putamen (basal ganglia)	LPCAT1	3.81455	Normal
Brain - Putamen (basal ganglia)	LPCAT1	3.02574	Normal
Brain - Putamen (basal ganglia)	LPCAT1	3.68818	Normal
Brain - Putamen (basal ganglia)	LPCAT1	2.92562	Normal
Brain - Putamen (basal ganglia)	LPCAT1	3.34199	Normal
Brain - Putamen (basal ganglia)	LPCAT1	3.31092	Normal
Brain - Putamen (basal ganglia)	LPCAT1	3.1172	Normal
Brain - Putamen (basal ganglia)	LPCAT1	2.94729	Normal
Brain - Putamen (basal ganglia)	LPCAT1	4.51349	Normal
Brain - Putamen (basal ganglia)	LPCAT1	2.18269	Normal
Brain - Putamen (basal ganglia)	LPCAT1	3.22389	Normal
Brain - Putamen (basal ganglia)	LPCAT1	2.20257	Normal
Brain - Putamen (basal ganglia)	LPCAT1	3.47379	Normal
Brain - Putamen (basal ganglia)	LPCAT1	3.51728	Normal
Brain - Putamen (basal ganglia)	LPCAT1	3.76765	Normal
Brain - Putamen (basal ganglia)	LPCAT1	4.3512	Normal
Brain - Putamen (basal ganglia)	LPCAT1	3.13619	Normal
Brain - Putamen (basal ganglia)	LPCAT1	2.8484	Normal
Brain - Putamen (basal ganglia)	LPCAT1	3.95699	Normal
Brain - Putamen (basal ganglia)	LPCAT1	3.60763	Normal
Brain - Putamen (basal ganglia)	LPCAT1	3.13767	Normal
Brain - Putamen (basal ganglia)	LPCAT1	4.14241	Normal
Brain - Putamen (basal ganglia)	LPCAT1	3.25111	Normal
Brain - Putamen (basal ganglia)	LPCAT1	3.55213	Normal
Brain - Putamen (basal ganglia)	LPCAT1	2.27709	Normal
Brain - Putamen (basal ganglia)	LPCAT1	3.14029	Normal
Brain - Putamen (basal ganglia)	LPCAT1	2.83532	Normal
Brain - Putamen (basal ganglia)	LPCAT1	3.17887	Normal
Brain - Putamen (basal ganglia)	LPCAT1	1.9486	Normal
Brain - Putamen (basal ganglia)	LPCAT1	2.91686	Normal
Brain - Putamen (basal ganglia)	LPCAT1	2.68347	Normal
Brain - Putamen (basal ganglia)	LPCAT1	3.19849	Normal
Brain - Putamen (basal ganglia)	LPCAT1	3.48671	Normal
Brain - Putamen (basal ganglia)	LPCAT1	4.03122	Normal
Brain - Putamen (basal ganglia)	LPCAT1	3.88655	Normal
Brain - Putamen (basal ganglia)	LPCAT1	2.11803	Normal
Brain - Putamen (basal ganglia)	LPCAT1	3.04876	Normal
Brain - Putamen (basal ganglia)	LPCAT1	3.71809	Normal
Brain - Putamen (basal ganglia)	LPCAT1	2.74395	Normal
Brain - Putamen (basal ganglia)	LPCAT1	4.26454	Normal
Brain - Putamen (basal ganglia)	LPCAT1	2.97856	Normal
Brain - Putamen (basal ganglia)	LPCAT1	3.22651	Normal
Brain - Putamen (basal ganglia)	LPCAT1	4.40463	Normal
Brain - Putamen (basal ganglia)	LPCAT1	2.8675	Normal
Brain - Putamen (basal ganglia)	LPCAT1	3.2496	Normal
Brain - Putamen (basal ganglia)	LPCAT1	3.61824	Normal
Brain - Putamen (basal ganglia)	LPCAT1	2.13389	Normal
Brain - Putamen (basal ganglia)	LPCAT1	3.85699	Normal
Brain - Putamen (basal ganglia)	LPCAT1	3.51475	Normal
Brain - Putamen (basal ganglia)	LPCAT1	4.39025	Normal
Brain - Putamen (basal ganglia)	LPCAT1	2.81742	Normal
Brain - Putamen (basal ganglia)	LPCAT1	2.87774	Normal
Brain - Putamen (basal ganglia)	LPCAT1	2.95308	Normal
Brain - Putamen (basal ganglia)	LPCAT1	2.79681	Normal
Brain - Putamen (basal ganglia)	LPCAT1	3.9991	Normal
Brain - Putamen (basal ganglia)	LPCAT1	3.42761	Normal
Brain - Putamen (basal ganglia)	LPCAT1	2.569	Normal
Brain - Putamen (basal ganglia)	LPCAT1	3.77083	Normal
Brain - Putamen (basal ganglia)	LPCAT1	2.95791	Normal
Brain - Putamen (basal ganglia)	LPCAT1	3.18793	Normal
Brain - Putamen (basal ganglia)	LPCAT1	2.52155	Normal
Brain - Putamen (basal ganglia)	LPCAT1	3.23557	Normal
Brain - Putamen (basal ganglia)	LPCAT1	4.42223	Normal
Brain - Putamen (basal ganglia)	LPCAT1	2.9313	Normal
Brain - Putamen (basal ganglia)	LPCAT1	2.51071	Normal
Brain - Putamen (basal ganglia)	LPCAT1	3.91456	Normal
Brain - Putamen (basal ganglia)	LPCAT1	2.73596	Normal
Brain - Putamen (basal ganglia)	LPCAT1	3.69933	Normal
Brain - Putamen (basal ganglia)	LPCAT1	2.12697	Normal
Brain - Putamen (basal ganglia)	LPCAT1	1.74459	Normal
Brain - Putamen (basal ganglia)	LPCAT1	2.89453	Normal
Brain - Putamen (basal ganglia)	LPCAT1	2.44705	Normal
Brain - Spinal cord (cervical c-1)	LPCAT1	3.56438	Normal
Brain - Spinal cord (cervical c-1)	LPCAT1	2.97288	Normal
Brain - Spinal cord (cervical c-1)	LPCAT1	2.76956	Normal
Brain - Spinal cord (cervical c-1)	LPCAT1	3.17281	Normal
Brain - Spinal cord (cervical c-1)	LPCAT1	1.60786	Normal
Brain - Spinal cord (cervical c-1)	LPCAT1	3.5008	Normal
Brain - Spinal cord (cervical c-1)	LPCAT1	2.98623	Normal
Brain - Spinal cord (cervical c-1)	LPCAT1	3.95977	Normal
Brain - Spinal cord (cervical c-1)	LPCAT1	3.60051	Normal
Brain - Spinal cord (cervical c-1)	LPCAT1	2.87421	Normal
Brain - Spinal cord (cervical c-1)	LPCAT1	3.0998	Normal
Brain - Spinal cord (cervical c-1)	LPCAT1	3.56925	Normal
Brain - Spinal cord (cervical c-1)	LPCAT1	2.93395	Normal
Brain - Spinal cord (cervical c-1)	LPCAT1	3.04963	Normal
Brain - Spinal cord (cervical c-1)	LPCAT1	2.50944	Normal
Brain - Spinal cord (cervical c-1)	LPCAT1	3.05033	Normal
Brain - Spinal cord (cervical c-1)	LPCAT1	2.29602	Normal
Brain - Spinal cord (cervical c-1)	LPCAT1	3.31991	Normal
Brain - Spinal cord (cervical c-1)	LPCAT1	3.88166	Normal
Brain - Spinal cord (cervical c-1)	LPCAT1	3.22836	Normal
Brain - Spinal cord (cervical c-1)	LPCAT1	3.78346	Normal
Brain - Spinal cord (cervical c-1)	LPCAT1	2.88557	Normal
Brain - Spinal cord (cervical c-1)	LPCAT1	4.46401	Normal
Brain - Spinal cord (cervical c-1)	LPCAT1	3.09407	Normal
Brain - Spinal cord (cervical c-1)	LPCAT1	1.37016	Normal
Brain - Spinal cord (cervical c-1)	LPCAT1	4.07211	Normal
Brain - Spinal cord (cervical c-1)	LPCAT1	2.67175	Normal
Brain - Spinal cord (cervical c-1)	LPCAT1	4.46858	Normal
Brain - Spinal cord (cervical c-1)	LPCAT1	1.90958	Normal
Brain - Spinal cord (cervical c-1)	LPCAT1	2.73444	Normal
Brain - Spinal cord (cervical c-1)	LPCAT1	2.30597	Normal
Brain - Spinal cord (cervical c-1)	LPCAT1	2.60265	Normal
Brain - Spinal cord (cervical c-1)	LPCAT1	2.87598	Normal
Brain - Spinal cord (cervical c-1)	LPCAT1	1.78534	Normal
Brain - Spinal cord (cervical c-1)	LPCAT1	3.78973	Normal
Brain - Spinal cord (cervical c-1)	LPCAT1	3.88753	Normal
Brain - Spinal cord (cervical c-1)	LPCAT1	2.93904	Normal
Brain - Spinal cord (cervical c-1)	LPCAT1	3.76871	Normal
Brain - Spinal cord (cervical c-1)	LPCAT1	3.43962	Normal
Brain - Spinal cord (cervical c-1)	LPCAT1	3.14958	Normal
Brain - Spinal cord (cervical c-1)	LPCAT1	0.990592	Normal
Brain - Spinal cord (cervical c-1)	LPCAT1	3.18824	Normal
Brain - Spinal cord (cervical c-1)	LPCAT1	3.63227	Normal
Brain - Spinal cord (cervical c-1)	LPCAT1	3.63691	Normal
Brain - Spinal cord (cervical c-1)	LPCAT1	2.49544	Normal
Brain - Spinal cord (cervical c-1)	LPCAT1	3.46205	Normal
Brain - Spinal cord (cervical c-1)	LPCAT1	2.0697	Normal
Brain - Spinal cord (cervical c-1)	LPCAT1	3.20649	Normal
Brain - Spinal cord (cervical c-1)	LPCAT1	3.76553	Normal
Brain - Spinal cord (cervical c-1)	LPCAT1	3.07245	Normal
Brain - Spinal cord (cervical c-1)	LPCAT1	2.82151	Normal
Brain - Spinal cord (cervical c-1)	LPCAT1	3.44228	Normal
Brain - Spinal cord (cervical c-1)	LPCAT1	3.93923	Normal
Brain - Spinal cord (cervical c-1)	LPCAT1	3.63343	Normal
Brain - Spinal cord (cervical c-1)	LPCAT1	3.51602	Normal
Brain - Spinal cord (cervical c-1)	LPCAT1	3.67469	Normal
Brain - Spinal cord (cervical c-1)	LPCAT1	3.70266	Normal
Brain - Spinal cord (cervical c-1)	LPCAT1	3.47379	Normal
Brain - Spinal cord (cervical c-1)	LPCAT1	2.11803	Normal
Brain - Spinal cord (cervical c-1)	LPCAT1	3.8748	Normal
Brain - Spinal cord (cervical c-1)	LPCAT1	3.77189	Normal
Brain - Spinal cord (cervical c-1)	LPCAT1	3.05311	Normal
Brain - Spinal cord (cervical c-1)	LPCAT1	3.20758	Normal
Brain - Spinal cord (cervical c-1)	LPCAT1	3.55459	Normal
Brain - Spinal cord (cervical c-1)	LPCAT1	3.29352	Normal
Brain - Spinal cord (cervical c-1)	LPCAT1	3.11503	Normal
Brain - Spinal cord (cervical c-1)	LPCAT1	3.2194	Normal
Brain - Spinal cord (cervical c-1)	LPCAT1	3.14877	Normal
Brain - Spinal cord (cervical c-1)	LPCAT1	4.2555	Normal
Brain - Spinal cord (cervical c-1)	LPCAT1	3.07605	Normal
Brain - Spinal cord (cervical c-1)	LPCAT1	3.03422	Normal
Brain - Spinal cord (cervical c-1)	LPCAT1	1.38957	Normal
Brain - Spinal cord (cervical c-1)	LPCAT1	3.014	Normal
Brain - Spinal cord (cervical c-1)	LPCAT1	4.5509	Normal
Brain - Spinal cord (cervical c-1)	LPCAT1	3.0781	Normal
Brain - Spinal cord (cervical c-1)	LPCAT1	4.07553	Normal
Brain - Spinal cord (cervical c-1)	LPCAT1	4.18824	Normal
Brain - Spinal cord (cervical c-1)	LPCAT1	1.60027	Normal
Brain - Spinal cord (cervical c-1)	LPCAT1	4.5097	Normal
Brain - Spinal cord (cervical c-1)	LPCAT1	2.48259	Normal
Brain - Spinal cord (cervical c-1)	LPCAT1	3.16414	Normal
Brain - Spinal cord (cervical c-1)	LPCAT1	2.65191	Normal
Brain - Spinal cord (cervical c-1)	LPCAT1	5.02901	Normal
Brain - Spinal cord (cervical c-1)	LPCAT1	1.99095	Normal
Brain - Spinal cord (cervical c-1)	LPCAT1	4.58496	Normal
Brain - Spinal cord (cervical c-1)	LPCAT1	3.94486	Normal
Brain - Spinal cord (cervical c-1)	LPCAT1	2.98641	Normal
Brain - Spinal cord (cervical c-1)	LPCAT1	3.74308	Normal
Brain - Spinal cord (cervical c-1)	LPCAT1	3.58976	Normal
Brain - Spinal cord (cervical c-1)	LPCAT1	3.22512	Normal
Brain - Spinal cord (cervical c-1)	LPCAT1	3.14209	Normal
Brain - Substantia nigra	LPCAT1	3.13044	Normal
Brain - Substantia nigra	LPCAT1	2.17409	Normal
Brain - Substantia nigra	LPCAT1	3.13291	Normal
Brain - Substantia nigra	LPCAT1	2.95475	Normal
Brain - Substantia nigra	LPCAT1	2.97122	Normal
Brain - Substantia nigra	LPCAT1	1.37295	Normal
Brain - Substantia nigra	LPCAT1	2.85659	Normal
Brain - Substantia nigra	LPCAT1	2.24123	Normal
Brain - Substantia nigra	LPCAT1	3.5373	Normal
Brain - Substantia nigra	LPCAT1	3.71699	Normal
Brain - Substantia nigra	LPCAT1	2.82599	Normal
Brain - Substantia nigra	LPCAT1	3.38128	Normal
Brain - Substantia nigra	LPCAT1	3.43829	Normal
Brain - Substantia nigra	LPCAT1	2.13258	Normal
Brain - Substantia nigra	LPCAT1	2.02006	Normal
Brain - Substantia nigra	LPCAT1	3.26153	Normal
Brain - Substantia nigra	LPCAT1	3.25641	Normal
Brain - Substantia nigra	LPCAT1	3.36877	Normal
Brain - Substantia nigra	LPCAT1	2.60122	Normal
Brain - Substantia nigra	LPCAT1	4.22265	Normal
Brain - Substantia nigra	LPCAT1	3.02343	Normal
Brain - Substantia nigra	LPCAT1	3.26813	Normal
Brain - Substantia nigra	LPCAT1	3.74631	Normal
Brain - Substantia nigra	LPCAT1	3.87086	Normal
Brain - Substantia nigra	LPCAT1	2.8494	Normal
Brain - Substantia nigra	LPCAT1	2.59503	Normal
Brain - Substantia nigra	LPCAT1	3.46728	Normal
Brain - Substantia nigra	LPCAT1	3.48929	Normal
Brain - Substantia nigra	LPCAT1	2.45049	Normal
Brain - Substantia nigra	LPCAT1	3.74846	Normal
Brain - Substantia nigra	LPCAT1	3.32625	Normal
Brain - Substantia nigra	LPCAT1	3.16205	Normal
Brain - Substantia nigra	LPCAT1	3.3099	Normal
Brain - Substantia nigra	LPCAT1	3.52356	Normal
Brain - Substantia nigra	LPCAT1	3.22389	Normal
Brain - Substantia nigra	LPCAT1	2.73401	Normal
Brain - Substantia nigra	LPCAT1	3.67582	Normal
Brain - Substantia nigra	LPCAT1	2.92562	Normal
Brain - Substantia nigra	LPCAT1	3.77926	Normal
Brain - Substantia nigra	LPCAT1	3.35332	Normal
Brain - Substantia nigra	LPCAT1	2.6801	Normal
Brain - Substantia nigra	LPCAT1	3.5656	Normal
Brain - Substantia nigra	LPCAT1	4.21412	Normal
Brain - Substantia nigra	LPCAT1	3.27888	Normal
Brain - Substantia nigra	LPCAT1	3.57773	Normal
Brain - Substantia nigra	LPCAT1	3.32481	Normal
Brain - Substantia nigra	LPCAT1	4.40122	Normal
Brain - Substantia nigra	LPCAT1	3.51223	Normal
Brain - Substantia nigra	LPCAT1	4.02237	Normal
Brain - Substantia nigra	LPCAT1	3.33771	Normal
Brain - Substantia nigra	LPCAT1	2.04579	Normal
Brain - Substantia nigra	LPCAT1	3.37851	Normal
Brain - Substantia nigra	LPCAT1	2.20571	Normal
Brain - Substantia nigra	LPCAT1	2.60217	Normal
Brain - Substantia nigra	LPCAT1	3.82273	Normal
Brain - Substantia nigra	LPCAT1	2.9067	Normal
Brain - Substantia nigra	LPCAT1	3.90689	Normal
Brain - Substantia nigra	LPCAT1	2.96975	Normal
Brain - Substantia nigra	LPCAT1	3.22558	Normal
Brain - Substantia nigra	LPCAT1	3.22682	Normal
Brain - Substantia nigra	LPCAT1	3.852	Normal
Brain - Substantia nigra	LPCAT1	2.23235	Normal
Brain - Substantia nigra	LPCAT1	2.78889	Normal
Brain - Substantia nigra	LPCAT1	2.88186	Normal
Brain - Substantia nigra	LPCAT1	3.22774	Normal
Brain - Substantia nigra	LPCAT1	3.70044	Normal
Brain - Substantia nigra	LPCAT1	3.5741	Normal
Brain - Substantia nigra	LPCAT1	3.75275	Normal
Brain - Substantia nigra	LPCAT1	2.52707	Normal
Brain - Substantia nigra	LPCAT1	3.91839	Normal
Brain - Substantia nigra	LPCAT1	3.35755	Normal
Brain - Substantia nigra	LPCAT1	3.6427	Normal
Brain - Substantia nigra	LPCAT1	3.85499	Normal
Brain - Substantia nigra	LPCAT1	2.96901	Normal
Brain - Substantia nigra	LPCAT1	3.38128	Normal
Brain - Substantia nigra	LPCAT1	3.66903	Normal
Brain - Substantia nigra	LPCAT1	4.56377	Normal
Brain - Substantia nigra	LPCAT1	3.66789	Normal
Brain - Substantia nigra	LPCAT1	4.67186	Normal
Brain - Substantia nigra	LPCAT1	3.47508	Normal
Brain - Substantia nigra	LPCAT1	3.14372	Normal
Brain - Substantia nigra	LPCAT1	3.23005	Normal
Brain - Substantia nigra	LPCAT1	1.3488	Normal
Brain - Substantia nigra	LPCAT1	3.90497	Normal
Brain - Substantia nigra	LPCAT1	3.58856	Normal
Brain - Substantia nigra	LPCAT1	1.57483	Normal
Brain - Substantia nigra	LPCAT1	2.63506	Normal
Brain - Substantia nigra	LPCAT1	1.83147	Normal
TCGA_GBM	AGPAT1	7.03612	Tumor
TCGA_GBM	AGPAT1	6.66571	Tumor
TCGA_GBM	AGPAT1	7.52252	Tumor
TCGA_GBM	AGPAT1	6.96951	Tumor
TCGA_GBM	AGPAT1	6.87857	Tumor
TCGA_GBM	AGPAT1	6.48564	Tumor
TCGA_GBM	AGPAT1	7.25711	Tumor
TCGA_GBM	AGPAT1	6.40438	Tumor
TCGA_GBM	AGPAT1	6.87703	Tumor
TCGA_GBM	AGPAT1	6.83203	Tumor
TCGA_GBM	AGPAT1	6.75732	Tumor
TCGA_GBM	AGPAT1	6.46547	Tumor
TCGA_GBM	AGPAT1	6.28599	Tumor
TCGA_GBM	AGPAT1	7.06122	Tumor
TCGA_GBM	AGPAT1	6.65486	Tumor
TCGA_GBM	AGPAT1	6.8392	Tumor
TCGA_GBM	AGPAT1	5.79559	Tumor
TCGA_GBM	AGPAT1	6.81975	Tumor
TCGA_GBM	AGPAT1	6.93359	Tumor
TCGA_GBM	AGPAT1	6.0351	Tumor
TCGA_GBM	AGPAT1	6.88308	Tumor
TCGA_GBM	AGPAT1	7.22685	Tumor
TCGA_GBM	AGPAT1	7.17608	Tumor
TCGA_GBM	AGPAT1	7.60664	Tumor
TCGA_GBM	AGPAT1	6.67764	Tumor
TCGA_GBM	AGPAT1	6.89635	Tumor
TCGA_GBM	AGPAT1	6.86727	Tumor
TCGA_GBM	AGPAT1	7.75812	Tumor
TCGA_GBM	AGPAT1	7.28973	Tumor
TCGA_GBM	AGPAT1	7.02399	Tumor
TCGA_GBM	AGPAT1	7.20482	Tumor
TCGA_GBM	AGPAT1	7.30182	Tumor
TCGA_GBM	AGPAT1	7.24323	Tumor
TCGA_GBM	AGPAT1	5.63871	Tumor
TCGA_GBM	AGPAT1	6.29297	Tumor
TCGA_GBM	AGPAT1	7.0204	Tumor
TCGA_GBM	AGPAT1	7.1936	Tumor
TCGA_GBM	AGPAT1	6.93091	Tumor
TCGA_GBM	AGPAT1	7.08303	Tumor
TCGA_GBM	AGPAT1	7.34931	Tumor
TCGA_GBM	AGPAT1	6.98568	Tumor
TCGA_GBM	AGPAT1	7.0433	Tumor
TCGA_GBM	AGPAT1	6.83422	Tumor
TCGA_GBM	AGPAT1	6.45216	Tumor
TCGA_GBM	AGPAT1	7.00592	Tumor
TCGA_GBM	AGPAT1	7.43303	Tumor
TCGA_GBM	AGPAT1	6.88559	Tumor
TCGA_GBM	AGPAT1	7.29149	Tumor
TCGA_GBM	AGPAT1	6.79797	Tumor
TCGA_GBM	AGPAT1	7.51774	Tumor
TCGA_GBM	AGPAT1	7.14682	Tumor
TCGA_GBM	AGPAT1	7.15436	Tumor
TCGA_GBM	AGPAT1	6.96674	Tumor
TCGA_GBM	AGPAT1	6.9802	Tumor
TCGA_GBM	AGPAT1	6.97424	Tumor
TCGA_GBM	AGPAT1	7.2711	Tumor
TCGA_GBM	AGPAT1	7.08733	Tumor
TCGA_GBM	AGPAT1	6.00096	Tumor
TCGA_GBM	AGPAT1	6.7266	Tumor
TCGA_GBM	AGPAT1	6.50753	Tumor
TCGA_GBM	AGPAT1	7.07436	Tumor
TCGA_GBM	AGPAT1	7.10704	Tumor
TCGA_GBM	AGPAT1	7.08937	Tumor
TCGA_GBM	AGPAT1	7.03316	Tumor
TCGA_GBM	AGPAT1	6.3207	Tumor
TCGA_GBM	AGPAT1	6.81757	Tumor
TCGA_GBM	AGPAT1	7.09689	Tumor
TCGA_GBM	AGPAT1	7.12064	Tumor
TCGA_GBM	AGPAT1	6.56576	Tumor
TCGA_GBM	AGPAT1	6.61568	Tumor
TCGA_GBM	AGPAT1	6.99741	Tumor
TCGA_GBM	AGPAT1	6.62365	Tumor
TCGA_GBM	AGPAT1	7.65056	Tumor
TCGA_GBM	AGPAT1	6.23311	Tumor
TCGA_GBM	AGPAT1	7.22356	Tumor
TCGA_GBM	AGPAT1	7.35449	Tumor
TCGA_GBM	AGPAT1	6.86517	Tumor
TCGA_GBM	AGPAT1	6.17621	Tumor
TCGA_GBM	AGPAT1	7.33338	Tumor
TCGA_GBM	AGPAT1	7.53423	Tumor
TCGA_GBM	AGPAT1	7.43389	Tumor
TCGA_GBM	AGPAT1	7.05089	Tumor
TCGA_GBM	AGPAT1	6.89312	Tumor
TCGA_GBM	AGPAT1	6.30383	Tumor
TCGA_GBM	AGPAT1	7.54165	Tumor
TCGA_GBM	AGPAT1	7.18113	Tumor
TCGA_GBM	AGPAT1	7.45858	Tumor
TCGA_GBM	AGPAT1	7.53039	Tumor
TCGA_GBM	AGPAT1	6.93177	Tumor
TCGA_GBM	AGPAT1	6.72077	Tumor
TCGA_GBM	AGPAT1	6.82711	Tumor
TCGA_GBM	AGPAT1	7.36063	Tumor
TCGA_GBM	AGPAT1	6.41845	Tumor
TCGA_GBM	AGPAT1	6.73742	Tumor
TCGA_GBM	AGPAT1	7.52469	Tumor
TCGA_GBM	AGPAT1	7.17972	Tumor
TCGA_GBM	AGPAT1	5.87387	Tumor
TCGA_GBM	AGPAT1	7.8466	Tumor
TCGA_GBM	AGPAT1	6.71492	Tumor
TCGA_GBM	AGPAT1	7.52593	Tumor
TCGA_GBM	AGPAT1	7.08335	Tumor
TCGA_GBM	AGPAT1	6.97922	Tumor
TCGA_GBM	AGPAT1	7.15763	Tumor
TCGA_GBM	AGPAT1	7.22116	Tumor
TCGA_GBM	AGPAT1	6.21841	Tumor
TCGA_GBM	AGPAT1	7.16215	Tumor
TCGA_GBM	AGPAT1	7.15757	Tumor
TCGA_GBM	AGPAT1	6.99647	Tumor
TCGA_GBM	AGPAT1	6.86828	Tumor
TCGA_GBM	AGPAT1	7.20525	Tumor
TCGA_GBM	AGPAT1	6.94203	Tumor
TCGA_GBM	AGPAT1	7.00055	Tumor
TCGA_GBM	AGPAT1	7.23694	Tumor
TCGA_GBM	AGPAT1	6.40199	Tumor
TCGA_GBM	AGPAT1	7.06185	Tumor
TCGA_GBM	AGPAT1	7.22796	Tumor
TCGA_GBM	AGPAT1	7.04649	Tumor
TCGA_GBM	AGPAT1	7.13714	Tumor
TCGA_GBM	AGPAT1	7.28086	Tumor
TCGA_GBM	AGPAT1	6.74784	Tumor
TCGA_GBM	AGPAT1	7.08772	Tumor
TCGA_GBM	AGPAT1	6.62122	Tumor
TCGA_GBM	AGPAT1	6.06134	Tumor
TCGA_GBM	AGPAT1	5.19294	Tumor
TCGA_GBM	AGPAT1	6.18353	Tumor
TCGA_GBM	AGPAT1	7.14854	Tumor
TCGA_GBM	AGPAT1	6.76491	Tumor
TCGA_GBM	AGPAT1	6.86622	Tumor
TCGA_GBM	AGPAT1	6.52563	Tumor
TCGA_GBM	AGPAT1	7.47137	Tumor
TCGA_GBM	AGPAT1	6.47538	Tumor
TCGA_GBM	AGPAT1	6.95749	Tumor
TCGA_GBM	AGPAT1	7.21989	Tumor
TCGA_GBM	AGPAT1	7.29939	Tumor
TCGA_GBM	AGPAT1	6.75861	Tumor
TCGA_GBM	AGPAT1	6.84639	Tumor
TCGA_GBM	AGPAT1	6.76694	Tumor
TCGA_GBM	AGPAT1	6.9011	Tumor
TCGA_GBM	AGPAT1	7.25033	Tumor
TCGA_GBM	AGPAT1	7.3631	Tumor
TCGA_GBM	AGPAT1	6.69444	Tumor
TCGA_GBM	AGPAT1	6.76182	Tumor
TCGA_GBM	AGPAT1	7.43506	Tumor
TCGA_GBM	AGPAT1	7.13579	Tumor
TCGA_GBM	AGPAT1	6.01694	Tumor
TCGA_GBM	AGPAT1	5.52343	Tumor
TCGA_GBM	AGPAT1	6.75896	Tumor
TCGA_GBM	AGPAT1	6.93864	Tumor
TCGA_GBM	AGPAT1	7.11596	Tumor
TCGA_GBM	AGPAT1	6.85771	Tumor
TCGA_GBM	AGPAT1	6.91159	Tumor
TCGA_GBM	AGPAT1	7.08879	Tumor
TCGA_GBM	AGPAT1	7.29883	Tumor
TCGA_GBM	AGPAT1	6.93962	Tumor
TCGA_GBM	AGPAT1	7.82891	Tumor
TCGA_GBM	AGPAT1	6.10425	Tumor
Brain - Amygdala	AGPAT1	3.92315	Normal
Brain - Amygdala	AGPAT1	4.54782	Normal
Brain - Amygdala	AGPAT1	3.93734	Normal
Brain - Amygdala	AGPAT1	5.38612	Normal
Brain - Amygdala	AGPAT1	5.08534	Normal
Brain - Amygdala	AGPAT1	5.24641	Normal
Brain - Amygdala	AGPAT1	4.46989	Normal
Brain - Amygdala	AGPAT1	4.04963	Normal
Brain - Amygdala	AGPAT1	5.28207	Normal
Brain - Amygdala	AGPAT1	5.33199	Normal
Brain - Amygdala	AGPAT1	5.81609	Normal
Brain - Amygdala	AGPAT1	5.57046	Normal
Brain - Amygdala	AGPAT1	4.6153	Normal
Brain - Amygdala	AGPAT1	4.96855	Normal
Brain - Amygdala	AGPAT1	4.19377	Normal
[truncated: 7,137 more rows]

## Sheet: Suppl.Fig.3
a								a								b								b
positive ion mode								negative ion mode								positive ion mode								negative ion mode
based on 1 spectrum				based on 100 spectra				based on 1 spectrum				based on 100 spectra				based on 1 spectrum				based on 100 spectra				based on 1 spectrum				based on 100 spectra
x	y	fit		x	y	fit		x	y	fit		x	y	fit		x	y	fit		x	y	fit		x	y	fit		x	y	fit
100.385	0.000343513	0.000239648		100.385	0.000321236	0.000228507		102.981	0.00031956	0.00034924		100.44	0.000275814	0.000307245		100.619	0.000329736	0.00027373		100.386	0.000316457	0.000231274		102.981	0.000375336	0.000299368		100.441	0.000297913	0.000284852
100.386	0.000328479	0.00023966		100.386	0.000318115	0.00022852		103.375	0.000342204	0.00035162		100.441	0.000280933	0.000307249		100.62	0.000337644	0.000273742		100.386	0.000361589	0.000231274		104.047	0.000369028	0.00030646		101.308	0.000321324	0.000291119
100.618	0.000326904	0.000241607		100.386	0.000321671	0.00022852		103.711	0.000480703	0.000353654		100.441	0.000278698	0.000307249		100.961	0.00032761	0.000276449		100.386	0.000338461	0.000231274		104.182	0.000414464	0.000307361		101.308	0.000360329	0.000291119
100.619	0.000336814	0.000241619		100.386	0.000371142	0.000228521		104.046	0.000355799	0.000355687		101.308	0.000338651	0.000312783		101.309	0.000350223	0.000279221		100.619	0.000325195	0.000233184		104.182	0.000365479	0.000307364		101.308	0.000317858	0.00029112
100.722	0.000391945	0.000242482		100.513	0.000318978	0.000229579		104.047	0.000347248	0.000355693		101.308	0.000335256	0.000312784		102.016	0.000345066	0.000284851		100.619	0.000318145	0.000233185		104.183	0.0005011	0.000307368		101.308	0.000320088	0.00029112
100.96	0.000139924	0.000244479		100.618	0.00033225	0.000230448		104.048	0.000199571	0.000355696		101.308	0.00033567	0.000312784		102.976	0.000361667	0.00029253		100.619	0.000326579	0.000233185		104.183	0.00030171	0.000307371		102.026	0.000441664	0.000296337
100.96	0.000327707	0.000244482		100.618	0.000328479	0.000230448		104.182	0.000417301	0.000356514		101.308	0.000307481	0.000312784		103.711	0.00034723	0.000298419		100.619	0.000327882	0.000233185		104.184	0.000347664	0.000307374		102.027	0.000364454	0.000296338
100.96	0.000125834	0.000244485		100.618	0.000326548	0.000230448		104.183	0.000362496	0.000356517		102.214	0.000296039	0.000318603		104.047	0.000349998	0.000301116		100.619	0.000321387	0.000233185		104.184	0.000215984	0.000307377		102.98	0.000345106	0.000303293
101.308	0.000353014	0.000247412		100.618	0.000330489	0.000230449		104.183	0.000365502	0.00035652		102.214	0.00034305	0.000318605		104.381	0.000444287	0.000303805		100.62	0.000364399	0.000233197		104.381	0.000316426	0.000308693		102.981	0.000320534	0.0003033
103.374	0.000365404	0.000264845		100.618	0.000335698	0.00023045		104.184	0.000272811	0.000356523		102.981	0.00030782	0.000323561		104.382	0.000237253	0.000303808		100.62	0.00036526	0.000233197		104.382	0.000348123	0.000308696		102.981	0.000328017	0.0003033
103.71	0.000347828	0.000267689		100.619	0.000324093	0.00023046		104.184	0.00019503	0.000356524		102.981	0.000314273	0.000323561		104.382	0.000186234	0.000303812		100.62	0.000358546	0.000233197		104.383	0.000369514	0.000308705		102.981	0.000338522	0.000303301
103.711	0.000173061	0.000267692		100.619	0.00034313	0.00023046		104.184	0.000337348	0.000356526		102.981	0.00031134	0.000323561		104.383	9.54855e-05	0.000303813		100.62	0.000335815	0.000233197		104.799	0.000366259	0.000311493		102.981	0.000319645	0.000303304
104.045	0.000324423	0.000270523		100.619	0.00033275	0.000230461		104.185	0.000183559	0.000356529		102.981	0.000319294	0.000323563		104.383	0.000352655	0.000303817		100.723	0.00035256	0.000234039		106.014	0.000346964	0.00031969		103.039	0.000298879	0.000303729
104.046	0.000129035	0.000270532		100.619	0.000330926	0.000230461		104.375	0.000383133	0.00035769		103.01	0.000365367	0.00032375		104.384	0.000165718	0.000303822		100.852	0.000338046	0.000235098		107.379	0.000350062	0.000328979		103.039	0.000354824	0.00030373
104.046	0.000352084	0.000270535		100.722	0.000341455	0.000231313		104.382	0.000361447	0.000357729		103.01	0.000355473	0.00032375		104.384	0.000197923	0.000303823		100.961	0.000101022	0.000235988		109.481	0.000484186	0.00034347		103.375	0.00026345	0.000306189
104.046	0.000112383	0.000270538		100.722	0.000348541	0.000231314		104.383	0.000367962	0.000357739		103.01	0.000404768	0.00032375		104.518	0.000345323	0.000304901		100.961	0.000331733	0.000235989		109.482	0.00034463	0.000343474		103.375	0.000345415	0.00030619
104.382	0.000145784	0.000273381		100.96	0.000136692	0.000233292		106.015	0.000350443	0.000367752		103.375	0.000360999	0.000326121		104.519	0.000332663	0.000304911		100.961	0.000324798	0.00023599		109.482	0.00040272	0.000343476		103.375	0.000350124	0.000306191
104.382	0.000353051	0.000273384		100.96	0.000141708	0.000233293		107.379	0.000348267	0.000376233		103.375	0.000342438	0.000326121		104.655	0.000377082	0.000306002		100.961	0.000326325	0.000235991		109.482	0.000409991	0.000343479		103.375	0.000328188	0.000306191
104.382	0.000122406	0.000273388		100.96	0.00014547	0.000233293		112.986	0.000428936	0.000412079		103.376	0.000416408	0.000326121		104.662	0.000363152	0.000306066		100.961	0.000330624	0.000235991		109.483	0.000410085	0.000343482		103.711	0.000368324	0.000308656
104.383	0.000215788	0.000273389		100.96	0.000125504	0.000233293		112.986	0.000227275	0.000412082		103.376	0.000356728	0.000326121		104.711	0.000385971	0.000306456		100.961	0.000330311	0.000235991		109.483	0.000380156	0.000343486		103.711	0.000371349	0.000308656
104.383	0.000211274	0.000273391		100.96	0.000332835	0.000233295		113.489	0.000426197	0.000415377		103.376	0.000337435	0.000326121		104.718	0.000349688	0.000306509		100.961	0.000330166	0.000235991		112.986	0.000431775	0.00036811		103.711	0.000356683	0.000308656
104.71	0.000370911	0.000276169		100.96	0.000330217	0.000233296		113.49	0.000340343	0.00041538		103.376	0.000366816	0.000326122		104.718	0.000150121	0.000306513		100.961	0.000135808	0.000235994		113.489	0.000423359	0.0003717		103.711	0.000353011	0.000308656
104.716	0.000361921	0.00027622		100.96	0.000330357	0.000233296		120.982	0.000482717	0.000465989		103.376	0.000302829	0.000326123		104.718	0.000187997	0.000306515		100.961	0.000127162	0.000235994		113.49	0.000345324	0.000371704		103.711	0.00036796	0.000308657
104.717	0.000345091	0.000276225		100.96	0.000328428	0.000233297		124.338	0.000454748	0.000489592		103.711	0.000325443	0.000328305		104.718	0.000103946	0.000306517		100.961	0.000101006	0.000235994		113.49	0.000445114	0.000371705		103.711	0.000363179	0.000308657
104.717	0.000198015	0.000276231		100.96	0.000125503	0.000233299		124.479	0.000550034	0.000490594		103.712	0.000344538	0.000328307		104.719	0.000355603	0.00030652		100.962	0.000156837	0.000235996		113.991	0.00041269	0.00037529		103.711	0.000328042	0.000308657
104.718	0.000356445	0.000276236		100.96	9.23108e-05	0.0002333		124.479	0.000319993	0.000490597		103.712	0.00037361	0.000328308		104.719	0.000180299	0.000306525		100.965	0.000309347	0.000236026		120.982	0.000456848	0.000426595		104.039	0.000417977	0.000311069
104.718	0.000109228	0.000276239		100.961	0.000177664	0.000233301		124.48	0.000274824	0.0004906		103.712	0.000344456	0.000328308		104.72	0.000312226	0.000306526		101.308	0.000337879	0.000238838		124.338	0.000506304	0.000452077		104.046	0.000278583	0.000311119
104.719	0.000238421	0.000276242		101.307	0.000324454	0.000236186		124.48	0.000123758	0.000490602		103.712	0.000562998	0.000328308		104.72	0.00014278	0.000306528		101.308	0.0003282	0.000238838		124.478	0.000561435	0.000453158		104.046	0.00029488	0.000311119
104.719	0.000143716	0.000276245		101.307	0.000334691	0.000236186		124.48	0.000517597	0.000490606		104.046	0.000277621	0.000330491		104.72	0.000151916	0.00030653		101.308	0.000331236	0.000238838		124.479	0.000306573	0.000453161		104.046	0.000286372	0.000311119
104.719	0.000166428	0.000276248		101.308	0.000340224	0.000236198		124.481	0.000482092	0.000490611		104.046	0.000268336	0.000330492		104.72	0.000177043	0.000306532		101.308	0.000338579	0.000238838		124.479	0.000275215	0.000453164		104.046	0.000269192	0.000311119
104.72	0.000146426	0.00027625		101.308	0.000331099	0.000236198		124.482	0.000519711	0.000490616		104.047	0.000221896	0.000330493		104.942	0.000360678	0.000308321		101.308	0.000333732	0.000238839		124.48	0.000139563	0.000453166		104.046	0.000243599	0.000311119
105.046	0.000345072	0.000279022		101.308	0.000333593	0.000236198		124.982	0.000497368	0.000494187		104.047	0.000221069	0.000330493		105.047	0.000353102	0.000309162		101.309	0.000333106	0.00023885		124.48	0.000508242	0.00045317		104.046	0.000218578	0.000311121
105.05	0.00041385	0.000279059		101.308	0.000330444	0.000236198		124.983	0.00074158	0.000494193		104.047	0.000185368	0.000330494		105.051	0.000413622	0.000309197		101.309	0.000330186	0.000238851		124.481	0.000511652	0.000453176		104.046	0.000263838	0.000311121
105.051	0.000385802	0.000279064		101.328	0.000325718	0.000236361		126.307	0.000326846	0.000503706		104.047	0.000221031	0.000330494		105.053	0.000173328	0.000309209		101.378	0.000343389	0.00023942		124.481	0.000492904	0.000453181		104.046	0.000203574	0.000311121
105.051	0.000310054	0.000279066		101.658	0.000338205	0.000239116		126.308	0.000550787	0.000503714		104.047	0.000182624	0.000330496		105.053	0.000124946	0.000309211		101.659	0.000332292	0.000241727		124.982	0.00050211	0.00045703		104.046	0.000194916	0.000311122
105.052	0.000186369	0.000279072		101.658	0.000335216	0.000239117		126.308	0.000483763	0.000503718		104.047	0.000240933	0.000330496		105.053	0.000358314	0.000309214		101.659	0.00034271	0.000241727		124.983	0.000545791	0.000457036		104.046	0.000200231	0.000311122
105.052	0.000110255	0.000279074		101.658	0.000331228	0.000239117		128.312	0.000639439	0.000518286		104.047	0.000364082	0.000330496		105.054	0.000135154	0.000309219		101.659	0.000334485	0.000241727		126.307	0.00063566	0.000467289		104.047	0.000250207	0.000311123
105.052	0.000359781	0.000279077		101.658	0.000328042	0.000239117		128.313	0.000281549	0.00051829		104.047	0.000244986	0.000330496		105.054	0.000170825	0.000309221		101.659	0.00033458	0.000241728		128.311	0.00028107	0.000482954		104.047	0.000176677	0.000311123
105.053	0.000166103	0.00027908		101.658	0.000333525	0.000239117		128.313	0.000253022	0.000518293		104.047	0.000245045	0.000330496		105.055	0.000364233	0.000309226		101.659	0.000331083	0.000241728		128.312	0.000724308	0.000482962		104.047	0.000221869	0.000311123
105.053	0.000132745	0.000279086		102.015	0.000341802	0.000242093		128.314	0.000527499	0.000518297		104.047	0.000433458	0.000330497		105.055	0.000159642	0.000309229		102.015	0.000355321	0.00024466		128.312	0.000300383	0.000482966		104.047	0.000182142	0.000311125
105.054	0.000363765	0.000279089		103.374	0.000358258	0.00025347		128.314	0.000279266	0.000518301		104.047	0.000346564	0.000330498		105.388	0.000363326	0.000311911		102.837	0.000364066	0.000251434		128.313	0.000182687	0.000482969		104.047	0.000193572	0.000311125
105.054	0.000138201	0.000279093		103.374	0.000357792	0.000253471		128.315	0.000251562	0.000518306		104.047	0.000337724	0.000330498		105.389	0.00035403	0.000311923		102.976	0.000383786	0.000252582		128.313	0.000530205	0.000482974		104.047	0.000374614	0.000311126
105.054	0.000174263	0.000279094		103.374	0.000373247	0.000253471		128.315	0.000280723	0.00051831		104.047	0.000351071	0.000330499		105.391	0.000364686	0.000311935		102.976	0.000360291	0.000252583		128.314	0.000223371	0.000482978		104.047	0.000345692	0.000311127
105.387	0.000362755	0.000281921		103.374	0.000368224	0.000253471		128.648	0.000585296	0.00052075		104.047	0.00034913	0.000330499		105.725	0.000383019	0.000314635		102.976	0.000356599	0.000252584		128.314	0.000263991	0.000482983		104.047	0.000352515	0.000311127
105.724	0.000430254	0.000284793		103.374	0.000370365	0.000253472		128.725	0.00058663	0.000521315		104.048	0.000348285	0.000330499		105.727	0.000368125	0.000314647		102.976	0.000357273	0.000252585		128.315	0.000195488	0.000482986		104.047	0.00034735	0.000311127
105.726	0.000363495	0.000284805		103.374	0.000339708	0.000253472		129.692	0.000574282	0.000528442		104.048	0.000344286	0.000330499		106.061	0.000383433	0.000317351		102.976	0.000347451	0.000252586		128.648	0.000549783	0.000485608		104.047	0.000193751	0.000311129
105.726	0.000164277	0.000284809		103.71	0.000131001	0.000256287		130.02	0.000971405	0.00053087		104.048	0.000347458	0.000330499		106.063	0.000364419	0.000317363		103.375	0.000366395	0.000255883		128.725	0.000552918	0.000486216		104.047	0.000156442	0.000311129
106.06	0.000388885	0.000287654		103.71	0.000351561	0.00025629		130.028	0.00055562	0.000530929		104.048	0.000192657	0.000330501		106.399	0.000364991	0.000320081		103.655	0.000337516	0.000258201		128.981	0.000581421	0.000488242		104.047	0.000166296	0.000311129
106.062	0.000360542	0.000287667		103.71	0.000349349	0.00025629		130.228	0.00038782	0.000532412		104.048	0.000169198	0.000330501		107.66	0.000357715	0.000330309		103.667	0.000348311	0.000258298		129.692	0.000572324	0.00049387		104.047	0.000168511	0.000311129
106.396	0.000371998	0.000290519		103.71	0.000345894	0.00025629		130.229	0.00056816	0.000532419		104.048	0.000171265	0.000330501		108.047	0.000410855	0.000333459		103.667	0.000324168	0.000258299		130.028	0.00056209	0.000496538		104.047	0.000170143	0.000311129
106.398	0.000387767	0.000290532		103.71	0.000347054	0.00025629		130.23	0.00050799	0.000532425		104.048	0.000174048	0.000330501		108.083	0.000401282	0.000333753		103.667	0.00034302	0.000258299		130.227	0.000501317	0.00049812		104.048	0.000172739	0.00031113
108.046	0.000369713	0.00030462		103.71	0.000347628	0.00025629		130.356	0.000559873	0.000533362		104.048	0.000166808	0.000330502		108.371	0.000420161	0.000336099		103.667	0.000350529	0.0002583		130.228	0.000452693	0.000498127		104.048	0.000192773	0.000311131
108.082	0.000390375	0.000304929		103.71	0.000348467	0.00025629		130.363	0.000549127	0.000533411		104.182	0.000423288	0.00033138		108.379	0.000404143	0.000336161		103.711	0.000344913	0.000258665		130.228	0.000330691	0.000498131		104.183	0.000379693	0.000312124
108.37	0.000384719	0.000307398		103.71	0.000137026	0.000256292		130.364	0.000556013	0.000533421		104.183	0.000411924	0.000331383		108.658	0.000411472	0.000338436		103.711	0.000347188	0.000258666		130.229	0.000553055	0.000498138		104.183	0.000409104	0.000312128
108.378	0.000413921	0.000307463		103.71	0.000135557	0.000256293		130.365	0.000342995	0.000533426		104.183	0.000339329	0.000331386		108.659	0.000343796	0.000338441		103.711	0.000355802	0.000258666		130.23	0.000516204	0.000498144		104.183	0.000305155	0.000312128
108.382	0.000154684	0.000307496		103.71	0.000175462	0.000256293		130.48	0.000729003	0.000534281		104.183	0.000430515	0.000331386		108.659	0.000388591	0.000338447		104.045	0.000356328	0.000261434		130.356	0.000627609	0.00049915		104.183	0.000403339	0.000312128
108.382	0.000377912	0.000307499		103.879	0.000392835	0.000257712		130.692	0.000551398	0.00053586		104.183	0.000574735	0.000331386		108.66	0.000164587	0.000338451		104.045	0.000390647	0.000261436		130.364	0.00054842	0.000499213		104.183	0.000319832	0.000312129
108.383	0.000168005	0.000307503		104.044	0.000377275	0.000259099		130.699	0.000504919	0.000535908		104.183	0.000372122	0.000331387		108.714	0.00012459	0.000338896		104.046	0.000335959	0.000261436		130.48	0.000673049	0.000500137		104.183	0.000279933	0.000312131
108.657	0.000420981	0.000309857		104.044	0.000344478	0.000259099		130.7	0.000534875	0.000535919		104.183	0.000338466	0.000331387		108.715	0.00038139	0.000338899		104.046	0.000170869	0.000261443		130.691	0.000404028	0.000501824		104.183	0.000260174	0.000312131
108.658	0.000365918	0.000309863		104.045	0.00035224	0.000259099		131.027	0.000566279	0.000538353		104.183	0.000313849	0.000331388		108.717	0.000396506	0.000338921		104.047	0.00015725	0.000261444		130.692	0.000549725	0.000501829		104.183	0.000250893	0.000312131
108.659	0.000397481	0.000309869		104.045	0.000365074	0.000259099		131.028	0.000556621	0.000538364		104.184	0.000328511	0.000331388		108.803	0.000396514	0.000339617		104.047	0.000156194	0.000261444		130.698	0.000551216	0.000501881		104.183	0.000280942	0.000312131
108.714	0.000154395	0.000310341		104.045	0.000337234	0.000259099		131.036	0.000575483	0.000538423		104.184	0.000235187	0.000331389		109.049	0.000374589	0.000341628		104.047	0.000164244	0.000261445		131.028	0.000525827	0.000504514		104.183	0.000255077	0.000312131
108.714	0.000134113	0.000310348		104.045	0.000346874	0.000259099		131.363	0.000415696	0.000540864		104.184	0.000257393	0.000331389		109.053	0.000373239	0.000341662		104.047	0.000134713	0.000261445		131.036	0.000602699	0.000504578		104.183	0.000249191	0.000312132
108.717	0.000397009	0.000310368		104.045	0.000339712	0.0002591		131.364	0.000401631	0.000540869		104.184	0.000253597	0.00033139		109.385	0.000407754	0.000344373		104.047	0.000120953	0.000261445		131.364	0.000569648	0.000507205		104.184	0.000253279	0.000312132
108.718	0.000387488	0.00031038		104.045	0.000164291	0.000259105		131.364	0.000552634	0.000540873		104.184	0.000197991	0.00033139		109.387	0.000403305	0.000344385		104.047	0.000149894	0.000261445		131.377	0.00056001	0.00050731		104.184	0.000247378	0.000312133
108.801	0.00045057	0.000311088		104.045	0.000172903	0.000259107		131.365	0.000319838	0.000540878		104.184	0.00018663	0.000331391		109.391	0.000406905	0.000344419		104.047	0.000126354	0.000261445		131.378	0.000558174	0.000507316		104.184	0.000345594	0.000312135
108.802	0.000384503	0.0003111		104.045	0.000174759	0.000259107		131.371	0.000575478	0.000540921		104.184	0.000344254	0.000331392		109.715	0.000400922	0.000347067		104.047	0.000347522	0.000261448		131.378	0.00058555	0.000507322		104.184	0.000345199	0.000312136
109.048	0.000392196	0.000313215		104.045	0.000173148	0.000259107		131.381	0.000542402	0.000540995		104.184	0.000345944	0.000331393		109.723	0.000389189	0.000347132		104.047	0.000349535	0.000261448		131.379	0.00051192	0.000507328		104.184	0.000341656	0.000312136
109.05	0.000385366	0.000313228		104.046	0.000145604	0.000259108		131.632	0.000605011	0.000542879		104.184	0.000349454	0.000331393		110.051	0.000402166	0.000349818		104.047	0.000350954	0.000261449		131.38	0.000537347	0.000507335		104.184	0.000347884	0.000312137
109.053	0.000425975	0.000313252		104.046	0.000129596	0.000259108		131.698	0.000684707	0.000543374		104.185	0.000346102	0.000331394		111.798	0.000425332	0.00036417		104.047	0.000346782	0.00026145		131.381	0.000345586	0.00050734		104.184	0.000209852	0.000312138
109.054	0.000393273	0.000313264		104.046	0.000134708	0.000259109		131.699	0.000557681	0.000543378		104.185	0.000347883	0.000331395		111.8	0.000408223	0.000364182		104.047	0.000170722	0.000261451		131.44	0.000598417	0.000507815		104.184	0.000237421	0.000312138
109.384	0.000398413	0.000316102		104.046	0.000142973	0.000259109		132.467	0.000592323	0.000549155		104.185	0.000347991	0.000331395		111.943	0.000411942	0.000365365		104.048	0.000311313	0.000261454		131.632	0.00056969	0.000509355		104.184	0.000195788	0.000312138
109.386	0.000386239	0.000316115		104.046	0.000349008	0.00025911		132.468	0.000508261	0.000549162		104.185	0.000265892	0.000331395		112.664	0.000408127	0.000371311		104.313	0.000361036	0.000263652		131.698	0.000525059	0.00050989		104.185	0.000188402	0.000312139
109.389	0.000386603	0.000316138		104.046	0.000348703	0.000259112		132.517	0.000611203	0.00054953		104.185	0.000214345	0.000331396		113.048	0.000432294	0.000374486		104.313	0.000395855	0.000263653		132.467	0.000576568	0.00051608		104.185	0.000156323	0.000312139
109.722	0.000414331	0.000319004		104.046	0.000350039	0.000259112		133.466	0.000604611	0.000556708		104.185	0.000142242	0.000331396		113.3	0.000456393	0.00037657		104.375	0.000369408	0.000264169		132.468	0.000480477	0.000516088		104.185	0.000145557	0.00031214
110.05	0.000404862	0.000321827		104.046	0.000349667	0.000259112		133.637	0.000509598	0.000558		104.185	0.000257496	0.000331396		113.552	0.000428228	0.000378655		104.382	0.000490566	0.000264224		132.517	0.000601695	0.000516482		104.185	0.000238962	0.000312141
111.797	0.000403599	0.000336907		104.046	0.000348696	0.000259112		133.638	0.000394599	0.000558009		104.185	0.000205426	0.000331396		113.553	0.00034935	0.000378662		104.382	0.000605684	0.000264224		133.636	0.000552442	0.00052555		104.185	0.000249469	0.000312141
111.799	0.000418503	0.00033692		104.046	0.000350214	0.000259112		133.638	0.000560947	0.000558013		104.185	0.000217567	0.000331397		113.803	0.00051339	0.000380736		104.382	0.00044606	0.000264224		133.637	0.000373816	0.000525559		104.375	0.000342582	0.000313544
112.382	0.00050358	0.000341963		104.046	0.000347873	0.000259112		133.639	0.000283987	0.000558018		104.185	0.000176181	0.000331397		113.804	0.000441829	0.000380743		104.382	0.000217573	0.000264225		133.638	0.000570281	0.000525564		104.375	0.000352868	0.000313545
112.663	0.000400255	0.000344405		104.046	0.00035148	0.000259112		134.223	0.000639508	0.000562462		104.185	0.000155836	0.000331397		113.805	0.000401566	0.000380749		104.382	0.000183682	0.000264226		134.223	0.000615543	0.000530324		104.375	0.000367024	0.000313545
113.048	0.000444223	0.000347736		104.046	0.000139635	0.000259113		134.224	0.000487224	0.000562469		104.185	0.000200181	0.000331397		114.056	0.00046148	0.000382832		104.382	0.000144863	0.000264227		134.223	0.00051795	0.000530331		104.381	0.0003683	0.000313591
113.053	0.000504707	0.000347787		104.046	0.000134155	0.000259114		134.304	0.000607323	0.000563083		104.185	0.000138658	0.000331397		114.082	0.000409895	0.000383046		104.382	0.000160073	0.000264228		134.575	0.00056662	0.000533201		104.382	0.000355947	0.000313592
113.299	0.000458127	0.000349916		104.046	0.000143753	0.000259115		149.068	0.000662662	0.000681291		104.185	0.000237508	0.000331399		114.308	0.000471374	0.000384924		104.382	0.000138821	0.000264228		145.474	0.000810242	0.000625156		104.382	0.000346523	0.000313592
113.299	0.000437624	0.000349923		104.046	0.000144075	0.000259115		150.396	0.000681634	0.000692473		104.185	0.000206715	0.0003314		114.56	0.000432144	0.000387017		104.382	0.000178603	0.00026423		150.395	0.000691883	0.000668552		104.382	0.000377767	0.000313592
113.551	0.000343484	0.000352106		104.047	0.000159011	0.000259117		150.732	0.000795687	0.000695316		104.375	0.000333795	0.000332643		115.805	0.000425296	0.000397379		104.382	0.000167371	0.00026423		151.067	0.00076607	0.000674566		104.382	0.00034469	0.000313593
113.551	0.000435686	0.00035211		104.312	0.000359071	0.000261346		151.068	0.000771892	0.000698165		104.375	0.000356542	0.000332643		116.297	0.000457354	0.000401489		104.382	0.000182413	0.00026423		151.402	0.000757523	0.000677569		104.382	0.000346031	0.000313593
113.552	0.000391736	0.000352117		104.374	0.00037937	0.000261868		151.402	0.000950512	0.000701006		104.375	0.000340021	0.000332643		116.549	0.000321576	0.000403589		104.382	0.000171976	0.00026423		152.978	0.000765885	0.000691788		104.382	0.000200512	0.000313595
113.803	0.000527045	0.000354294		104.374	0.000342709	0.000261869		151.403	0.000715391	0.000701014		104.376	0.000396391	0.000332644		116.549	0.000461057	0.000403593		104.382	0.00017139	0.00026423		155.061	0.000737589	0.000710763		104.383	0.000208093	0.0003136
113.803	0.000446278	0.000354299		104.381	0.000471609	0.000261924		151.404	0.000807873	0.000701021		104.376	0.000352	0.000332644		116.55	0.000390239	0.0004036		104.382	0.000150382	0.000264232		155.399	0.000979845	0.000713864		104.383	0.000241007	0.0003136
113.804	0.000399393	0.000354306		104.381	0.0003713	0.000261924		152.978	0.000792312	0.000714473		104.376	0.000308938	0.000332645		116.795	0.000528507	0.000405653		104.383	0.000144286	0.000264232		156.069	0.00081369	0.000720018		104.383	0.00039861	0.000313602
114.054	0.00044858	0.000356484		104.381	0.000367887	0.000261924		154.557	0.000875849	0.000728093		104.376	0.00034699	0.000332645		116.799	0.00030842	0.000405686		104.383	0.000125354	0.000264232		156.07	0.000948964	0.000720029		104.383	0.000388118	0.000313602
114.055	0.000516776	0.00035649		104.381	0.00039144	0.000261924		155.061	0.0008361	0.000732467		104.382	0.000300636	0.000332683		116.8	0.000510422	0.000405689		104.383	0.000353332	0.000264234		156.561	0.000810736	0.000724554		104.383	0.000379254	0.000313602
114.056	0.000412483	0.000356497		104.381	0.000380409	0.000261924		155.064	0.000814908	0.000732488		104.382	0.000298723	0.000332683		116.8	0.000278874	0.000405694		104.383	0.000352361	0.000264235		156.571	0.000825947	0.000724643		104.383	0.000354371	0.000313603
114.306	0.000477712	0.000358677		104.381	0.000450846	0.000261925		155.4	0.000808345	0.00073541		104.382	0.000262324	0.000332684		116.801	0.000153136	0.000405696		104.383	0.000353899	0.000264236		156.573	0.000814614	0.000724663		104.383	0.000367968	0.000313603
114.559	0.000423387	0.000360879		104.381	0.0002025	0.000261927		155.565	0.000762401	0.000736853		104.382	0.000346268	0.000332686		116.801	0.00045488	0.000405701		104.383	0.000352843	0.000264237		158.576	0.00114572	0.000743253		104.383	0.000347367	0.000313603
114.56	0.000432326	0.000360886		104.381	0.000200282	0.000261927		155.736	0.00108171	0.000738337		104.382	0.000334798	0.000332687		116.803	0.00031089	0.000405714		104.383	0.000153045	0.000264237		162.719	0.000913966	0.000782297		104.383	0.000348298	0.000313603
114.81	0.000476983	0.000363065		104.381	0.000189654	0.000261927		156.069	0.000827748	0.000741252		104.383	0.000485824	0.000332693		117.047	0.00046065	0.000407763		104.383	0.000143064	0.000264238		164.221	0.000823922	0.000796653		104.383	0.000224854	0.000313605
114.811	0.000556409	0.000363073		104.381	0.000144775	0.000261929		156.071	0.000709579	0.000741263		104.383	0.000341581	0.000332695		117.051	0.000445797	0.000407791		104.383	0.000159433	0.000264239		164.222	0.000646949	0.000796662		104.384	0.000168138	0.000313606
116.296	0.000430877	0.000376044		104.381	0.000150168	0.00026193		156.072	0.000760515	0.000741273		104.384	0.000362247	0.000332696		117.052	0.000320718	0.0004078		104.383	0.000159619	0.000264239		164.224	0.000877038	0.000796675		104.385	0.000337419	0.000313616
116.548	0.000419914	0.000378243		104.381	0.000163431	0.000261931		156.561	0.00105625	0.00074556		104.384	0.000334444	0.000332697		117.053	0.000459685	0.000407807		104.383	0.000198646	0.00026424		164.225	0.000812582	0.000796688		104.711	0.000347201	0.000316026
116.548	0.000454874	0.000378248		104.381	0.000159203	0.000261931		156.571	0.000850527	0.000745644		104.385	0.00026326	0.000332705		117.053	0.000392916	0.000407813		104.384	0.000188916	0.00026424		166.308	0.000906664	0.000816773		104.716	0.00038373	0.000316062
116.795	0.00043887	0.000380406		104.381	0.000157947	0.000261931		156.573	0.000767939	0.000745664		104.385	0.000340198	0.000332706		117.054	0.000367845	0.00040782		104.384	0.000143198	0.00026424		168.217	0.00102036	0.000835364		104.717	0.000379967	0.000316072
116.799	0.000595026	0.000380441		104.381	0.000188951	0.000261931		164.224	0.000999925	0.000814248		104.385	0.000339803	0.000332708		117.303	0.000501422	0.000409905		104.384	0.000148368	0.00026424		171.631	0.00096985	0.000869031		104.717	0.000355916	0.000316072
116.799	0.000255403	0.000380447		104.381	0.000180329	0.000261931		166.308	0.000916417	0.000833449		104.385	0.000330701	0.000332708		117.304	0.00046635	0.000409912		104.384	0.00018991	0.000264242		171.632	0.000699954	0.000869041		104.718	0.000396736	0.000316073
116.8	0.000172624	0.00038045		104.382	0.000149674	0.000261932		171.631	0.000933355	0.000883498		104.718	0.000351245	0.000334887		117.305	0.00047612	0.000409918		104.384	0.000198989	0.000264242		171.634	0.00104581	0.000869058		104.718	0.000395167	0.000316073
116.8	0.000456797	0.000380454		104.382	0.0001156	0.000261932		171.632	0.00104792	0.000883506		104.718	0.000385639	0.000334888		117.379	0.000440642	0.000410541		104.384	0.00017947	0.000264245		171.635	0.000643538	0.000869068		104.718	0.000412308	0.000316073
116.801	0.000419941	0.000380461		104.382	0.000144428	0.000261933		171.634	0.000977924	0.000883524		104.798	0.000377841	0.000335417		117.551	0.000444154	0.000411984		104.654	0.000391642	0.000266483		173.635	0.000497298	0.000889047		104.718	0.000417236	0.000316073
116.802	0.000207454	0.000380465		104.382	0.000120894	0.000261933		171.635	0.00049454	0.000883534		104.799	0.000355123	0.000335417		117.555	0.000425036	0.000412016		104.654	0.000364522	0.00026649		173.637	0.00115163	0.000889067		104.798	0.000312107	0.00031667
116.802	0.000312053	0.000380468		104.382	0.000112993	0.000261933		171.969	0.00118271	0.000886718		104.799	0.000336001	0.000335419		117.556	0.000523011	0.000412025		104.711	0.000355927	0.00026696		173.638	0.000563861	0.000889076		104.799	0.000341894	0.000316673
117.05	0.000379456	0.000382643		104.382	0.000353315	0.000261935		173.637	0.000991554	0.00090273		104.799	0.000339783	0.00033542		117.715	0.000455915	0.000413359		104.711	0.000342033	0.00026696		173.638	0.000419075	0.000889082		104.799	0.00035287	0.000316673
117.05	0.000372478	0.000382647		104.382	0.000352431	0.000261936		173.638	0.000573372	0.00090274		104.799	0.000318779	0.00033542		117.808	0.000456603	0.00041414		104.717	0.00021269	0.000267009		173.639	0.000971141	0.000889092		104.799	0.000347024	0.000316673
117.051	0.00032746	0.000382652		104.382	0.000353977	0.000261936		173.639	0.000547045	0.000902747		104.799	0.000309836	0.00033542		117.809	0.000487641	0.000414147		104.718	0.000354111	0.000267015		173.64	0.000546163	0.000889103		104.799	0.000386005	0.000316674
117.051	0.000153344	0.000382655		104.382	0.000351833	0.000261937		173.64	0.000977213	0.000902756		104.799	0.000381584	0.00033542		118.049	0.000476523	0.000416166		104.718	0.000330046	0.000267015		173.642	0.00043181	0.000889115		104.799	0.000338833	0.000316674
117.052	0.000458171	0.000382659		104.382	0.000134383	0.000261937		173.641	0.000491492	0.000902767		105.213	0.000347336	0.000338145		118.061	0.000475434	0.000416263		104.718	0.000410033	0.000267015		173.642	0.000347169	0.000889121		105.034	0.000367655	0.000318414
117.053	0.000328881	0.000382673		104.382	0.000156554	0.000261939		173.642	0.00042332	0.000902778		105.213	0.000338401	0.000338145		118.313	0.000546789	0.000418381		104.718	0.000204224	0.000267018		173.643	0.000391651	0.000889126		105.034	0.000340688	0.000318414
117.298	0.000454827	0.000384822		104.382	0.000149039	0.000261939		173.974	0.00103741	0.000905984		105.213	0.000366245	0.000338145		120.557	0.000516559	0.000437314		104.718	0.000155021	0.000267019		173.643	0.000517978	0.000889132		105.055	0.000390555	0.00031857
117.302	0.000540604	0.000384856		104.382	0.000122398	0.000261939		175.019	0.00114067	0.000916097		105.415	0.000364942	0.000339472		120.809	0.000496545	0.000439447		104.718	0.000131033	0.000267019		173.971	0.00107396	0.000892425		105.213	0.000306701	0.00031974
117.303	0.000321052	0.00038486		104.383	0.000134561	0.000261941		175.346	0.0011378	0.000919283		105.415	0.000356844	0.000339472		120.81	0.000426282	0.000439454		104.718	8.44939e-05	0.000267019		173.972	0.000679919	0.000892435		105.415	0.00034637	0.000321235
117.303	0.000463522	0.000384865		104.383	0.000171644	0.000261941		175.354	0.00114214	0.000919362		105.415	0.000327468	0.000339473		121.06	0.000492547	0.000441575		104.718	0.000174583	0.00026702		173.974	0.00101349	0.000892452		105.415	0.000335083	0.000321235
117.304	0.000432692	0.000384872		104.383	0.000239614	0.000261941		175.689	0.000999766	0.000922615		105.415	0.000331954	0.000339473		121.252	0.00049266	0.000443199		104.718	0.000186637	0.00026702		174.307	0.000911264	0.000895809		105.415	0.000329894	0.000321236
117.55	0.000525657	0.000387032		104.383	0.000147799	0.000261941		175.69	0.00107209	0.000922633		105.415	0.000354751	0.000339474		121.453	0.000484645	0.000444911		104.718	0.000180179	0.000267021		175.018	0.00108562	0.000902975		105.611	0.000361415	0.000322696
117.554	0.000483494	0.000387065		104.383	0.000146499	0.000261942		176.018	0.00108109	0.000925832		105.415	0.000362988	0.000339474		121.655	0.000487435	0.000446621		104.718	0.000122854	0.000267021		175.346	0.000944044	0.000906291		105.611	0.000354372	0.000322696
117.555	0.000518333	0.000387076		104.383	0.000138937	0.000261942		176.025	0.00126422	0.000925896		105.415	0.000365664	0.000339474		121.856	0.000477866	0.000448335		104.718	0.000121803	0.000267021		175.354	0.0010608	0.000906371		105.611	0.000337343	0.000322696
117.556	0.000483436	0.000387082		104.383	0.000181538	0.000261942		176.026	0.00128053	0.00092591		105.612	0.000331016	0.000340771		121.938	0.000478804	0.000449028		104.718	0.000141157	0.000267022		175.682	0.00146137	0.000909689		105.611	0.000331518	0.000322697
117.557	0.000426525	0.000387089		104.383	0.000197076	0.000261942		176.353	0.00152553	0.0009291		105.612	0.000350938	0.000340771		122.096	0.000482497	0.000450372		104.718	0.000142866	0.000267022		175.69	0.00101991	0.000909772		105.611	0.000354989	0.000322697
117.714	0.000461268	0.00038847		104.383	0.000117329	0.000261942		176.354	0.00110823	0.000929114		105.612	0.000344363	0.000340771		122.432	0.000469332	0.000453232		104.719	0.000355649	0.000267026		176.018	0.00108409	0.000913097		105.813	0.000347167	0.000324196
117.807	0.000464991	0.000389287		104.383	0.000184562	0.000261942		176.362	0.00111435	0.000929192		105.612	0.000355048	0.000340773		124.087	0.000563932	0.000467361		104.719	0.00035515	0.000267026		176.024	0.00101454	0.000913163		105.818	0.000324872	0.00032423
118.049	0.000471363	0.000391407		104.383	0.000143309	0.000261944		176.687	0.000848911	0.000932374		105.814	0.000366389	0.000342105		124.254	0.000483643	0.000468791		104.719	0.000356251	0.000267027		176.352	0.00116662	0.000916494		106.014	0.000346132	0.000325694
118.06	0.000457313	0.000391508		104.518	0.000362037	0.000263081		176.688	0.000832798	0.000932385		105.818	0.000364809	0.000342135		124.456	0.00051618	0.000470518		104.72	0.000206391	0.000267031		176.354	0.00112095	0.000916509		106.014	0.000355558	0.000325694
118.312	0.000458258	0.000393724		104.518	0.00035754	0.000263081		176.69	0.00104066	0.000932402		105.818	0.000358725	0.000342136		124.657	0.000554838	0.000472245		104.72	0.00012396	0.000267032		176.362	0.00100043	0.00091659		106.014	0.000346245	0.000325694
118.564	0.000501302	0.000395941		104.518	0.000377739	0.000263082		176.691	0.000587952	0.000932413		105.818	0.000380429	0.000342136		124.859	0.000505009	0.000473975		104.72	0.000140811	0.000267033		176.687	0.000979116	0.000919897		106.015	0.000354543	0.000325695
120.304	0.000497354	0.000411288		104.518	0.000373131	0.000263082		176.713	0.00116633	0.000932624		105.822	0.000363293	0.000342163		126.096	0.000548872	0.00048461		104.72	0.000197143	0.000267034		176.69	0.00103139	0.000919926		106.015	0.000344044	0.000325695
120.808	0.000500309	0.000415744		104.71	0.000348624	0.000264697		176.959	0.00116561	0.000935036		106.014	0.000405117	0.00034343		126.432	0.000577013	0.000487505		104.72	0.000133196	0.000267034		176.691	0.000547884	0.000919938		106.015	0.000358536	0.000325695
120.809	0.000494256	0.000415751		104.71	0.000334168	0.000264697		177.025	0.00123876	0.000935681		106.014	0.000324173	0.000343431		126.766	0.000502702	0.000490389		104.72	0.000133828	0.000267034		176.958	0.000980507	0.000922655		106.015	0.000347784	0.000325695
121.059	0.000466326	0.000417966		104.714	0.000337228	0.000264732		177.049	0.00155823	0.000935918		106.015	0.000367064	0.000343438		126.767	0.000474173	0.000490396		104.72	0.000140103	0.000267036		177.024	0.00109404	0.000923333		106.015	0.000360569	0.000325696
121.251	0.00048127	0.000419662		104.715	0.000159258	0.00026474		177.385	0.00106102	0.000939219		106.015	0.00036907	0.000343439		126.768	0.000531631	0.000490405		104.72	0.000150565	0.000267036		178.279	0.00102541	0.000936163		106.689	0.00038689	0.000330724
121.452	0.000480321	0.00042145		104.715	0.00016277	0.000264742		178.057	0.00109696	0.000945837		106.216	0.000386782	0.000344769		126.769	0.000448382	0.000490414		104.72	0.000149987	0.000267036		178.961	0.00101538	0.000943163		107.377	0.000468087	0.000335884
121.654	0.000488645	0.000423235		104.716	0.000632069	0.000264744		178.961	0.000901979	0.000954783		106.689	0.000373455	0.000347914		130.432	0.000544579	0.000522201		104.72	0.000174274	0.000267036		178.962	0.00131958	0.000943174		107.378	0.000371189	0.000335887
121.855	0.000585706	0.000425023		104.716	0.000191096	0.000264746		178.963	0.00121538	0.000954793		106.689	0.000363774	0.000347914		130.433	0.000446054	0.000522209		104.72	0.000179897	0.000267036		178.964	0.00105012	0.000943195		107.378	0.000444379	0.000335887
122.056	0.000521504	0.000426807		104.716	0.000226761	0.000264748		178.965	0.00106899	0.000954813		107.378	0.000430346	0.000352507		130.599	0.00054059	0.000523663		104.72	0.000160482	0.000267037		178.965	0.00054137	0.000943207		107.378	0.000323625	0.000335891
122.057	0.000526701	0.000426812		104.716	0.000206873	0.000264749		178.966	0.000608714	0.000954824		107.378	0.000410979	0.000352509		131.44	0.000570541	0.000531015		104.72	0.000165315	0.000267037		179.63	0.00104089	0.000950056		107.379	0.00030294	0.000335892
122.259	0.000502765	0.000428602		104.717	0.000352717	0.000264752		179.299	0.00111927	0.000958132		107.378	0.000355642	0.00035251		133.45	0.000567063	0.000548657		104.72	0.000183482	0.000267038		181.47	0.00106253	0.000969112		107.379	0.000364249	0.000335895
122.431	0.000472295	0.000430135		104.717	0.000337113	0.000264753		179.63	0.0013758	0.000961423		107.378	0.000327432	0.000352511		140.72	0.000601808	0.000613391		104.72	0.000167551	0.000267038		186.504	0.00113579	0.00102206		107.379	0.000366189	0.000335896
122.46	0.000485446	0.000430395		104.717	0.000334198	0.000264753		181.015	0.00150976	0.000975247		107.378	0.000358636	0.000352512		142.122	0.00064572	0.000626036		104.721	0.000162036	0.000267039		189.459	0.00119586	0.00105367		107.379	0.000377249	0.000335896
122.662	0.000534551	0.000432185		104.717	0.000189749	0.000264754		181.47	0.00114152	0.00097981		107.379	0.000296141	0.000352515		142.794	0.000664789	0.000632113		104.721	0.000205196	0.000267039		189.461	0.00131035	0.00105369		107.379	0.000343245	0.000335897
123.238	0.000481623	0.000437315		104.717	0.000156661	0.000264755		181.717	0.00115633	0.000982286		107.379	0.000292076	0.000352515		145.117	0.000685901	0.000653222		104.721	0.000136688	0.000267039		192.464	0.00126344	0.00108624		107.38	0.00026842	0.000335901
124.253	0.000502074	0.000446363		104.717	0.000174202	0.000264756		182.015	0.00125944	0.000985287		107.379	0.000362383	0.000352518		145.728	0.000688253	0.000658803		104.941	0.000377984	0.000268875		192.465	0.00075885	0.00108625		107.711	0.000368604	0.000338392
124.455	0.000500995	0.000448162		104.717	0.000222062	0.000264756		182.045	0.00130086	0.000985585		107.38	0.000194407	0.000352522		145.924	0.000657821	0.000660589		104.943	0.000346286	0.000268885		192.465	0.000607477	0.00108626		107.711	0.000414808	0.000338392
124.656	0.000507738	0.000449962		104.717	0.000150962	0.000264756		182.717	0.00148848	0.000992361		107.779	0.000346434	0.000355197		146.063	0.00088433	0.000661861		104.943	0.000332312	0.000268885		192.466	0.000399453	0.00108627		107.711	0.000388269	0.000338393
124.858	0.000544062	0.000451765		104.717	0.0001467	0.000264756		184.289	0.0013305	0.00100831		108.291	0.000355389	0.000358635		146.064	0.00068463	0.000661874		104.943	0.000353735	0.000268885		192.467	0.00120619	0.00108628		107.711	0.000380011	0.000338393
125.059	0.000533136	0.000453566		104.717	0.000161263	0.000264757		186.504	0.00120923	0.00103099		109.075	0.000345753	0.000363923		146.326	0.000684997	0.000664273		104.943	0.000372548	0.000268886		192.469	0.00120914	0.0010863		107.711	0.000455914	0.000338393
126.095	0.00059054	0.000462843		104.717	0.00016448	0.000264757		189.459	0.00120259	0.00106164		109.21	0.000365579	0.000364837		146.399	0.000796577	0.000664934		105.047	0.000353126	0.000269752		192.471	0.00117163	0.00108632		108.043	0.00038999	0.000340889
126.767	0.000536101	0.000468877		104.717	0.000195392	0.000264757		189.461	0.00158652	0.00106166		109.21	0.000376579	0.000364837		146.4	0.000697919	0.000664948		105.047	0.000371029	0.000269752		192.969	0.00123114	0.00109176		108.291	0.000457666	0.000342756
127.661	0.000535644	0.000476914		104.717	0.000148536	0.000264758		191.02	0.00120573	0.001078		109.21	0.000367181	0.000364838		146.516	0.000701073	0.000666009		105.047	0.000397968	0.000269753		192.971	0.00121915	0.00109178		108.379	0.000361288	0.000343423
130.599	0.000567992	0.000503455		104.717	0.000193712	0.000264758		192.465	0.000740914	0.00109326		109.482	0.000377467	0.000366682		146.527	0.000680398	0.000666111		105.047	0.000356158	0.000269753		193.469	0.00125459	0.00109723		109.073	0.000392503	0.000348672
140.92	0.000580886	0.00059824		104.717	0.000192309	0.000264758		192.466	0.000666728	0.00109327		109.482	0.00034914	0.000366682		146.717	0.000718465	0.00066785		105.047	0.000356373	0.000269753		194.536	0.00123952	0.00110894		109.074	0.000371133	0.000348678
145.116	0.000698548	0.000637457		104.717	0.000193983	0.000264758		192.466	0.000322233	0.00109328		109.482	0.000321882	0.000366684		146.736	0.000690078	0.000668023		105.047	0.000401554	0.000269754		195.039	0.00130269	0.00111449		109.074	0.000388134	0.00034868
145.727	0.000704706	0.000643205		104.717	0.000192392	0.000264758		192.468	0.0012108	0.00109329		109.482	0.000326128	0.000366684		147.07	0.000765705	0.000671089		105.047	0.00036548	0.000269754		195.543	0.00127371	0.00112005		109.481	0.000507778	0.000351764
146.062	0.000689106	0.000646355		104.717	0.000166027	0.000264758		192.47	0.00116175	0.00109331		109.483	0.000371234	0.000366686		147.072	0.000695796	0.000671103		105.047	0.00036504	0.000269754		196.035	0.00128278	0.00112549		109.481	0.000396393	0.000351768
146.063	0.000700429	0.000646368		104.717	0.000169222	0.000264758		192.471	0.00092483	0.00109333		109.483	0.00041142	0.000366687		147.406	0.000733866	0.000674172		105.051	0.000410119	0.000269788		196.037	0.00117719	0.00112551		109.481	0.000371774	0.000351768
146.326	0.000678236	0.000648837		104.717	9.31292e-05	0.000264759		192.969	0.00122106	0.00109862		109.483	0.000375913	0.000366687		147.408	0.000669397	0.000674185		105.051	0.000392619	0.000269789		196.539	0.00133594	0.00113107		109.482	0.000497195	0.000351773
146.398	0.000736593	0.000649518		104.718	0.000148711	0.00026476		192.971	0.00128957	0.00109864		109.483	0.000366276	0.000366689		147.744	0.000723896	0.00067727		105.051	0.000410866	0.000269789		196.551	0.001414	0.0011312		109.482	0.000453088	0.000351774
146.399	0.000732425	0.000649532		104.718	0.000142683	0.000264761		194.536	0.00124106	0.00111532		109.483	0.000406763	0.00036669		148.059	0.000836361	0.000680172		105.052	0.000450078	0.000269794		196.714	0.00135838	0.00113301		109.482	0.000427583	0.000351777
146.515	0.000641839	0.000650625		104.718	0.000354209	0.000264763		194.538	0.00126247	0.00111534		109.483	0.000454197	0.00036669		148.08	0.000791142	0.00068036		105.052	0.000470452	0.000269795		197.043	0.00126242	0.00113667		109.483	0.000804681	0.000351779
146.735	0.000699683	0.000652697		104.718	0.000356125	0.000264763		195.028	0.00145335	0.00112059		109.483	0.000411454	0.000366691		148.565	0.000615052	0.000684821		105.053	0.000179828	0.000269802		197.045	0.00115608	0.00113669		109.483	0.000517832	0.000351779
146.918	0.000694331	0.000654426		104.718	0.000355494	0.000264763		195.04	0.00130355	0.00112072		109.484	0.000393707	0.000366692		149.57	0.000620383	0.000694097		105.053	0.000144138	0.000269803		197.445	0.00129185	0.00114114		109.483	0.000456751	0.00035178
147.07	0.000684599	0.000655854		104.718	0.000355079	0.000264763		195.042	0.00116814	0.00112074		109.484	0.00033886	0.000366694		149.571	0.000774442	0.000694106		105.053	0.000102107	0.000269803		197.447	0.00129755	0.00114116		109.483	0.000413307	0.000351782
147.071	0.000709882	0.000655867		104.718	0.000355831	0.000264763		195.532	0.0011848	0.00112601		109.484	0.000368794	0.000366694		149.572	0.000619738	0.000694118		105.053	0.000120307	0.000269803		197.545	0.00135082	0.00114225		109.483	0.00040813	0.000351782
147.119	0.000697209	0.000656318		104.718	0.000355649	0.000264764		195.544	0.0013088	0.00112613		109.484	0.000362324	0.000366695		150.06	0.000768029	0.000698626		105.053	0.000149296	0.000269805		198.218	0.00121334	0.00114976		109.483	0.000426369	0.000351783
147.406	0.000686062	0.000659025		104.718	0.000101204	0.000264765		195.546	0.00116109	0.00112616		109.484	0.000360978	0.000366698		150.073	0.000794719	0.000698744		105.053	0.000356704	0.000269807		199.427	0.00124162	0.0011633		109.484	0.000350692	0.000351787
147.407	0.000709456	0.000659039		104.718	0.000118164	0.000264765		196.036	0.00134579	0.00113143		110.028	0.000427617	0.00037039		150.075	0.000773616	0.000698765		105.053	0.000356884	0.000269808		200.454	0.00131165	0.00117485		109.707	0.000437951	0.000353482
147.742	0.000788283	0.000662199		104.718	0.00015679	0.000264766		196.038	0.00107335	0.00113145		110.699	0.000359302	0.00037497		150.076	0.000675763	0.000698777		105.054	0.00035915	0.000269808		200.457	0.00129897	0.00117487		110.574	0.000377698	0.000360093
147.743	0.000713207	0.000662212		104.718	0.000137459	0.000264766		196.045	0.00138711	0.00113154		112.146	0.000453273	0.000384924		150.396	0.000737648	0.000701736		105.054	0.000143994	0.000269809		204.97	0.00143746	0.00122621		112.146	0.000434711	0.000372155
148.078	0.000694119	0.000665376		104.718	0.000115545	0.000264766		196.047	0.00142785	0.00113156		112.986	0.000431792	0.000390742		150.579	0.000769034	0.000703432		105.054	0.000140992	0.00026981		211.634	0.00157377	0.00130367		112.986	0.000426182	0.000378646
148.415	0.000799069	0.000668568		104.718	0.000138626	0.000264767		196.54	0.00138821	0.00113687		112.986	0.000435596	0.000390742		150.723	0.000829084	0.000704769		105.054	0.000163961	0.00026981		213.462	0.0014235	0.00132526		112.986	0.00043224	0.000378646
148.563	0.000750254	0.000669966		104.718	0.000113975	0.000264767		196.551	0.00126274	0.001137		112.986	0.000430147	0.000390742		150.73	0.00061568	0.000704834		105.054	0.000171131	0.00026981		216.956	0.00161013	0.00136696		112.986	0.000431134	0.000378646
148.564	0.000738935	0.000669979		104.718	0.000161442	0.000264767		196.554	0.00119814	0.00113702		113.269	0.00041366	0.000392711		150.731	0.000357531	0.000704841		105.054	0.000154332	0.000269811		216.96	0.00160658	0.00136701		112.986	0.000423617	0.000378646
149.064	0.000750375	0.00067472		104.718	0.000186436	0.000264767		197.044	0.00126529	0.00114232		113.269	0.000419807	0.000392713		150.732	0.000737047	0.000704849		105.054	0.000152149	0.000269811		218.962	0.00159007	0.00139114		112.986	0.000441408	0.000378647
149.066	0.000763323	0.000674741		104.718	0.000223144	0.000264768		197.046	0.00112267	0.00114234		113.301	0.000451006	0.000392931		150.913	0.000728721	0.000706524		105.054	0.000135944	0.000269811		218.963	0.000893406	0.00139116		112.986	0.000432497	0.000378647
149.569	0.000596384	0.000679514		104.718	0.000231597	0.000264768		197.445	0.00132465	0.00114668		113.301	0.00042268	0.000392931		150.924	0.000735607	0.000706627		105.054	0.000169464	0.000269813		218.966	0.00155847	0.00139119		113.269	0.000380853	0.000380843
149.57	0.0007635	0.000679522		104.718	0.000206467	0.000264768		197.545	0.0013468	0.00114776		113.301	0.000381887	0.000392932		151.06	0.000741345	0.000707891		105.054	0.000139137	0.000269814		218.968	0.000826744	0.00139121		113.3	0.000454264	0.000381084
149.572	0.000657253	0.000679535		104.718	0.000179718	0.000264768		200.455	0.00132885	0.00117956		113.301	0.000380668	0.000392932		151.067	0.00111349	0.000707952		105.054	0.000160374	0.000269814		219.3	0.00168762	0.00139524		113.3	0.000548724	0.000381085
150.073	0.000554898	0.000684301		104.718	0.000268355	0.000264768		200.457	0.00125884	0.00117959		113.301	0.000351999	0.000392932		151.068	0.000752164	0.000707964		105.054	0.000165685	0.000269814		221.017	0.00166299	0.0014161		113.3	0.000487803	0.000381085
150.074	0.00076155	0.000684309		104.719	0.000163925	0.000264768		204.033	0.0017807	0.00121926		113.301	0.000358959	0.000392932		151.069	0.000227001	0.000707971		105.054	0.00014068	0.000269814		222.017	0.00154316	0.00142831		113.3	0.000372747	0.000381085
150.076	0.0006653	0.000684322		104.719	0.000167675	0.000264769		204.971	0.00144248	0.00122977		113.301	0.000337891	0.000392934		151.316	0.000737341	0.000710268		105.054	0.000193857	0.000269814		222.285	0.00179013	0.00143159		113.3	0.000373698	0.000381086
150.395	0.000721958	0.000687362		104.719	0.000131994	0.000264769		216.961	0.00173167	0.00136806		113.301	0.000351625	0.000392937		151.396	0.000809191	0.000711009		105.054	0.000138758	0.000269815		224.286	0.00161788	0.00145619		113.3	0.000511319	0.000381086
150.576	0.000738396	0.000689081		104.719	0.00017712	0.000264769		217.295	0.00164236	0.00137202		113.301	0.000363442	0.000392937		151.401	0.000869969	0.000711057		105.054	0.000109366	0.000269816		224.291	0.00175507	0.00145624		113.3	0.000402402	0.000381086
150.723	0.000909609	0.000690483		104.719	9.00996e-05	0.000264769		218.962	0.00127738	0.00139185		113.301	0.000338046	0.000392937		151.403	0.000762418	0.000711073		105.055	0.000147167	0.000269816		226.598	0.00167629	0.00148481		113.3	0.000393957	0.000381086
150.73	0.000447376	0.000690543		104.719	0.000170286	0.00026477		218.963	0.00135275	0.00139187		113.301	0.000327801	0.000392938		151.404	0.000751965	0.000711082		105.055	0.000147834	0.000269817		226.6	0.00162669	0.00148485		113.3	0.000373134	0.000381086
150.73	0.000313525	0.000690551		104.719	0.000240593	0.00026477		218.966	0.0015858	0.0013919		113.489	0.000255513	0.000394243		151.405	0.000227698	0.000711089		105.055	0.00012302	0.000269817		226.97	0.000773154	0.00148945		113.3	0.000337388	0.000381087
150.731	0.000735575	0.000690559		104.719	0.000217401	0.00026477		218.968	0.00099977	0.00139192		113.489	0.000567452	0.000394248		151.405	0.000441707	0.000711094		105.055	0.00036183	0.000269818		226.971	0.000732673	0.00148946		113.301	0.00035275	0.00038109
150.732	0.000292445	0.000690567		104.719	0.000178714	0.00026477		219.301	0.00181677	0.0013959		113.489	0.000432433	0.000394248		151.405	0.000515168	0.000711097		105.055	0.000362815	0.000269818		226.972	0.000719225	0.00148948		113.301	0.000379778	0.00038109
150.733	0.000262703	0.000690571		104.719	0.000210755	0.00026477		222.017	0.00170761	0.00142855		113.489	0.000421697	0.000394248		151.517	0.000731712	0.000712133		105.055	0.000361477	0.000269819		226.973	0.00103571	0.00148949		113.301	0.000375459	0.00038109
150.912	0.00073381	0.000692279		104.719	0.000198537	0.00026477		222.286	0.00271718	0.0014318		113.489	0.000432127	0.000394248		151.719	0.000724372	0.000714015		105.055	0.000357929	0.000269819		226.975	0.000818723	0.00148951		113.301	0.000337424	0.000381091
151.059	0.000679552	0.000693683		104.719	0.000209455	0.000264771		224.291	0.00186787	0.00145617		113.489	0.00043619	0.000394248		151.737	0.000733566	0.000714181		105.055	0.000360997	0.000269819		226.976	0.000777529	0.00148953		113.301	0.000341179	0.000381092
151.065	0.000557715	0.000693734		104.719	0.000207394	0.000264771		225.59	0.00207547	0.00147207		113.49	0.000839404	0.000394248		151.738	0.000292487	0.000714186		105.055	0.000355274	0.000269819		226.978	0.00169609	0.00148955		113.489	0.000493152	0.000382552
151.065	0.000435242	0.000693739		104.719	0.000189901	0.000264771		226.598	0.00174233	0.00148446		113.49	0.000580107	0.000394249		151.74	0.000752833	0.000714203		105.055	0.000362397	0.000269819		226.98	0.000750064	0.00148957		113.489	0.000443928	0.000382552
151.066	0.000837433	0.000693748		104.719	0.000152908	0.000264771		226.601	0.00161915	0.00148449		113.49	0.000441542	0.000394251		151.74	0.000305484	0.000714211		105.055	0.000131694	0.00026982		226.981	0.000696965	0.00148959		113.489	0.000429909	0.000382552
151.315	0.000740309	0.000696125		104.719	0.000143012	0.000264771		226.972	0.000757386	0.00148907		113.49	0.000567476	0.000394253		151.741	0.000327217	0.000714215		105.055	0.000357316	0.00026982		226.982	0.000659843	0.0014896		113.489	0.000511197	0.000382552
151.395	0.000739639	0.000696886		104.719	0.000154848	0.000264774		226.974	0.0010413	0.00148909		113.49	0.000561292	0.000394254		151.741	0.000396207	0.000714218		105.055	0.000140258	0.000269821		226.983	0.000660107	0.00148961		113.49	0.000536621	0.000382555
151.4	0.000831786	0.000696932		104.719	0.000167854	0.000264774		226.976	0.000929172	0.00148912		113.491	0.000349497	0.000394256		151.742	0.000326532	0.000714223		105.055	0.000190534	0.000269822		226.984	0.000714707	0.00148962		113.49	0.000402924	0.000382556
151.401	0.000444831	0.000696938		104.719	0.000115067	0.000264775		226.977	0.000970357	0.00148913		116.511	0.000432078	0.000415531		151.815	0.00072099	0.000714905		105.055	0.000149493	0.000269823		226.985	0.000784962	0.00148964		113.49	0.000362352	0.000382556
151.401	0.000304625	0.000696942		104.719	0.000176853	0.000264775		226.979	0.0017074	0.00148915		116.55	0.000415819	0.000415804		152.067	0.000777636	0.000717246		105.055	0.000170149	0.000269823		227.099	0.00160505	0.00149106		113.49	0.000519143	0.000382556
151.402	0.000669047	0.000696949		104.719	0.000160991	0.000264776		226.98	0.00081022	0.00148918		116.55	0.000381956	0.000415805		152.068	0.000722862	0.000717258		105.055	0.000179741	0.000269824		227.982	0.0016809	0.00150206		114.057	0.000374492	0.000386969
151.403	0.000755272	0.000696959		104.719	0.000164017	0.000264776		226.981	0.000698485	0.00148919		117.043	0.000521153	0.000419324		152.072	0.000726396	0.000717296		105.388	0.000351971	0.000272589		227.983	0.00086138	0.00150209		116.549	0.000334739	0.000406516
151.404	0.000337018	0.000696971		104.72	0.000167839	0.000264777		226.982	0.000712655	0.0014892		118.517	0.00044818	0.000429896		152.073	0.000778228	0.000717304		105.388	0.000370956	0.000272589		228.983	0.00189562	0.00151459		116.549	0.000447879	0.000406518
151.516	0.000710044	0.000698039		104.72	0.00014392	0.000264778		226.983	0.000676946	0.00148921		120.686	0.00050414	0.000445637		152.074	0.00037003	0.000717308		105.388	0.000369582	0.000272591		232.935	0.0016796	0.00156449		116.549	0.000411656	0.000406519
151.562	0.000779241	0.000698477		104.72	0.000143507	0.000264779		226.984	0.000781294	0.00148922		120.982	0.000454933	0.000447804		152.074	0.000795551	0.000717317		105.388	0.000364337	0.000272591		233.095	0.00163273	0.00156653		116.802	0.000423583	0.000408516
151.719	0.00073717	0.000699971		104.941	0.000385645	0.000266645		226.985	0.000785136	0.00148924		120.982	0.000555754	0.000447805		152.076	0.000825137	0.000717327		105.388	0.000387934	0.000272591		237.034	0.00182501	0.00161695		117.043	0.00050677	0.000410423
151.736	0.000724328	0.000700136		104.942	0.000379363	0.000266646		227.1	0.00177203	0.00149065		120.982	0.000458448	0.000447808		152.076	0.000218763	0.000717336		105.389	0.000136731	0.000272598		246.626	0.00205825	0.00174257		117.043	0.000448244	0.000410426
151.737	0.00038174	0.000700142		104.942	0.00035543	0.000266647		227.982	0.00175193	0.00150156		124.338	0.000327079	0.000472643		152.077	0.000395794	0.00071734		105.389	0.000132883	0.000272598		246.628	0.00181538	0.00174261		117.043	0.0004258	0.000410426
151.737	0.000302963	0.000700146		105.046	0.000360702	0.000267526		228.983	0.00184584	0.00151398		124.338	0.000488939	0.000472647		152.12	0.000809493	0.000717743		105.389	0.000362451	0.000272604		246.631	0.00184894	0.00174264		117.043	0.000392588	0.000410426
151.738	0.00239288	0.000700153		105.046	0.000354793	0.000267526		232.592	0.00185013	0.0015592		124.338	0.000462749	0.000472647		152.122	0.000426616	0.000717755		105.389	0.00036202	0.000272604		246.634	0.00353193	0.00174268		117.043	0.000453852	0.000410427
151.739	0.000765439	0.000700162		105.046	0.000338584	0.000267526		233.096	0.00180285	0.00156556		124.338	0.000484804	0.000472647		152.122	0.000301889	0.00071776		105.389	0.000366745	0.000272604		246.637	0.00214114	0.00174272		117.306	0.000414927	0.000412506
151.74	0.000367725	0.000700175		105.046	0.000355893	0.000267526		233.597	0.00181302	0.00157191		124.338	0.000465507	0.000472647		152.123	0.0007455	0.000717768		105.39	0.000178695	0.000272606		246.64	0.00208125	0.00174276		117.379	0.000566647	0.000413087
151.741	0.0004044	0.000700178		105.046	0.0003384	0.000267527		233.6	0.00171589	0.00157194		124.338	0.000496499	0.000472647		152.124	0.000308975	0.000717775		105.39	0.000134919	0.000272611		246.642	0.00199636	0.00174279		120.939	0.000489488	0.0004416
151.741	0.000315364	0.000700183		105.05	0.000413797	0.000267561		234.104	0.001868	0.00157833		124.338	0.000450989	0.000472647		152.124	0.00103713	0.000717782		105.391	0.000363148	0.000272615		246.645	0.00194646	0.00174283		120.982	0.00050005	0.000441944
151.741	0.000313889	0.000700187		105.05	0.000457759	0.000267563		237.034	0.00185782	0.00161574		124.338	0.000479908	0.000472649		152.138	0.00074119	0.000717907		105.391	0.000360151	0.000272615		246.648	0.00180162	0.00174287		120.982	0.000507383	0.000441945
151.742	0.000345392	0.000700192		105.05	0.000405201	0.000267563		246.641	0.00219803	0.0017414		124.339	0.000466945	0.00047265		152.319	0.000965833	0.000719592		105.391	0.000364002	0.000272616		246.655	0.00383808	0.00174296		120.982	0.000490238	0.000441945
151.814	0.000746231	0.000700883		105.05	0.000412402	0.000267563		246.644	0.00232088	0.00174143		124.339	0.000468869	0.00047265		152.409	0.00076652	0.000720431		105.725	0.000415196	0.000275402		246.665	0.00189993	0.00174309		120.982	0.000480904	0.000441946
152.066	0.000773678	0.000703286		105.05	0.000624393	0.000267563		246.648	0.00229282	0.00174148		124.339	0.000494299	0.00047265		152.41	0.00095177	0.000720444		105.725	0.000432057	0.000275402		246.852	0.00192578	0.00174559		124.337	0.000365755	0.000469323
152.067	0.000809028	0.000703298		105.05	0.000420559	0.000267564		246.65	0.00161075	0.00174152		124.479	0.000573467	0.000473699		152.524	0.000741373	0.000721504		105.725	0.000385754	0.000275403		248.849	0.00201195	0.00177226		124.338	0.000688406	0.000469326
152.072	0.000747422	0.000703341		105.051	0.000290205	0.000267567		246.654	0.0019727	0.00174156		124.479	0.000313087	0.000473701		152.745	0.000839798	0.000723562		105.725	0.0003935	0.000275403		248.938	0.000930057	0.00177345		124.338	0.000478141	0.000469328
152.073	0.000492204	0.000703348		105.051	0.000577301	0.000267569		246.657	0.00213069	0.0017416		124.479	0.000306567	0.000473701		152.748	0.000770963	0.000723588		105.725	0.000485901	0.000275403		248.94	0.000921204	0.00177348		124.478	0.000301765	0.000470482
152.073	0.000335876	0.000703352		105.051	0.000175242	0.000267569		246.66	0.00290752	0.00174165		124.479	0.000255619	0.000473702		152.749	0.000266097	0.000723596		105.726	0.000168467	0.00027541		248.941	0.000866827	0.00177349		124.479	0.000557875	0.000470485
152.074	0.000884076	0.00070336		105.051	0.000317953	0.00026757		246.663	0.00169293	0.00174168		124.479	0.000307058	0.000473702		153.084	0.000781361	0.000726721		105.727	0.000361403	0.000275415		248.943	0.000885509	0.00177351		124.479	0.000398335	0.000470486
152.075	0.000861797	0.000703369		105.051	0.000198106	0.000267571		246.853	0.00200918	0.00174421		124.479	0.000258485	0.000473703		153.724	0.000760222	0.000732699		105.727	0.000359925	0.000275415		248.944	0.000805843	0.00177352		124.479	0.000443663	0.000470486
152.076	0.000309192	0.000703377		105.051	0.000166706	0.000267572		248.85	0.00192893	0.00177093		124.479	0.000201423	0.000473704		153.754	0.000734997	0.000732984		105.727	0.000358898	0.000275415		248.945	0.00091198	0.00177354		124.479	0.000380964	0.000470487
152.076	0.000247325	0.000703381		105.051	0.000139142	0.000267572		248.937	0.000895981	0.0017721		124.48	0.00016622	0.000473705		153.919	0.000922041	0.000734523		105.727	0.00036676	0.000275417		248.946	0.000800179	0.00177356		124.479	0.00035974	0.000470487
152.076	0.000353618	0.000703385		105.052	0.000136614	0.000267573		248.938	0.000896245	0.00177212		124.48	0.000250041	0.000473705		154.392	0.000953858	0.000738956		105.727	0.000363408	0.000275418		248.947	0.000861499	0.00177357		124.479	0.000318265	0.000470488
152.122	0.000746226	0.000703822		105.052	0.000156582	0.000267575		248.94	0.000872154	0.00177215		124.48	0.000244968	0.000473705		154.728	0.000787719	0.000742104		105.727	0.000153196	0.000275419		248.948	0.000886173	0.00177359		124.479	0.000248115	0.000470489
152.123	0.00027832	0.00070383		105.052	0.000198464	0.000267575		248.942	0.000877772	0.00177216		124.48	0.000273881	0.000473705		155.061	0.00100828	0.000745229		106.061	0.000419533	0.000278206		248.95	0.000846965	0.0017736		124.479	0.000212242	0.000470489
152.317	0.000809212	0.000705688		105.052	0.000123382	0.000267577		248.943	0.000794581	0.00177218		124.48	0.000328321	0.000473705		155.063	0.000354637	0.000745248		106.061	0.000379462	0.000278206		248.951	0.000845339	0.00177362		124.479	0.000566461	0.000470492
152.318	0.000728559	0.000705694		105.052	8.78057e-05	0.000267577		248.944	0.000904253	0.00177219		124.48	0.000277882	0.000473708		155.065	0.00030456	0.000745264		106.063	0.000384446	0.000278219		248.952	0.000878184	0.00177364		124.479	0.000274904	0.000470492
152.408	0.000797868	0.000706556		105.052	0.000124351	0.000267578		248.945	0.000821139	0.00177221		124.48	0.000344623	0.000473708		155.068	0.000804348	0.000745295		106.063	0.000148282	0.00027822		248.954	0.00124548	0.00177367		124.479	0.000324026	0.000470492
152.41	0.000931702	0.000706571		105.052	0.000359636	0.000267579		248.946	0.000876112	0.00177223		124.48	0.00031803	0.000473709		155.392	0.000805495	0.000748337		106.397	0.000451761	0.00028101		248.956	0.000973766	0.00177369		124.48	0.000387798	0.000470495
152.411	0.000774871	0.000706581		105.052	0.000358544	0.00026758		248.948	0.000888203	0.00177224		124.48	0.000528172	0.000473711		155.397	0.000550528	0.000748387		106.399	0.000378645	0.000281023		248.957	0.000912067	0.0017737		124.48	0.000316207	0.000470495
152.412	0.000332192	0.000706589		105.052	0.000360079	0.00026758		248.949	0.000843999	0.00177226		124.48	0.000498709	0.000473712		155.398	0.000409346	0.000748392		106.399	0.000509989	0.000281024		248.958	0.000802201	0.00177372		124.48	0.000433554	0.000470495
152.412	0.000287165	0.000706594		105.052	0.000357586	0.000267581		248.95	0.000848001	0.00177227		124.48	0.000497475	0.000473712		155.398	0.000595918	0.000748398		107.66	0.000344035	0.000291584		248.96	0.00203484	0.00177375		124.48	0.00025337	0.000470495
152.744	0.000854095	0.000709769		105.052	0.000355931	0.000267581		248.951	0.000842023	0.00177229		124.481	0.000483812	0.000473712		155.401	0.000318563	0.000748417		107.66	0.000388169	0.000291586		248.962	0.000902382	0.00177378		124.48	0.000528786	0.000470498
152.745	0.000522761	0.000709775		105.052	0.000358606	0.000267581		248.952	0.000823442	0.00177231		124.481	0.000476338	0.000473712		155.401	0.000320957	0.000748422		108.047	0.000382036	0.000294837		248.964	0.00085282	0.00177379		124.48	0.000524155	0.000470499
152.746	0.000853939	0.000709784		105.053	0.000163097	0.000267584		248.955	0.00117189	0.00177234		124.481	0.000474701	0.000473713		155.401	0.000450134	0.000748426		108.047	0.000393624	0.000294838		248.965	0.000839832	0.00177381		124.48	0.000634949	0.000470499
152.748	0.000305929	0.000709802		105.053	0.000169198	0.000267584		248.956	0.000756458	0.00177235		124.481	0.000481018	0.000473717		155.402	0.000352822	0.00074843		108.047	0.000369228	0.000294838		248.966	0.000838595	0.00177382		124.48	0.000490189	0.0004705
152.749	0.000401451	0.000709811		105.053	0.000146272	0.000267584		248.957	0.000975761	0.00177237		124.481	0.000465895	0.000473717		155.402	0.00039331	0.000748435		108.055	0.000386635	0.000294905		248.967	0.000833856	0.00177384		124.48	0.00048657	0.0004705
153.08	0.000827285	0.000712981		105.053	0.000147149	0.000267585		248.958	0.000844362	0.00177239		124.481	0.000475519	0.000473717		155.404	0.000881038	0.000748447		108.055	0.000433296	0.000294907		248.968	0.000839311	0.00177386		124.481	0.00056665	0.000470504
153.081	0.000806486	0.000712995		105.053	0.00016158	0.000267587		248.961	0.00203376	0.00177242		124.481	0.000468532	0.000473718		155.565	0.000841045	0.000749961		108.083	0.000375015	0.00029514		248.97	0.000845389	0.00177387		124.481	0.000509299	0.000470505
153.083	0.000807662	0.000713008		105.053	0.000158618	0.000267587		248.963	0.000939456	0.00177245		124.481	0.000465691	0.000473718		155.729	0.000901769	0.000751505		108.324	0.000378269	0.000297168		248.971	0.000843218	0.00177389		124.481	0.000498891	0.000470505
153.416	0.000721921	0.000716199		105.053	0.000178515	0.000267588		248.964	0.000876048	0.00177246		124.481	0.0004637	0.000473719		155.73	0.000302218	0.000751511		108.325	0.000412191	0.00029717		248.972	0.000843693	0.0017739		124.481	0.000491188	0.000470505
153.417	0.000831181	0.000716213		105.053	0.000136421	0.000267589		248.965	0.000832978	0.00177248		124.481	0.000463603	0.000473719		155.731	0.000326897	0.00075152		108.37	0.000386025	0.000297551		248.973	0.000840666	0.00177392		124.481	0.000485662	0.000470505
153.419	0.000785413	0.000716226		105.053	0.00014485	0.000267589		248.966	0.000835343	0.00177249		124.481	0.000460342	0.000473719		155.731	0.000364995	0.000751528		108.379	0.000406606	0.000297626		248.974	0.000883712	0.00177394		124.481	0.000487958	0.000470506
153.755	0.000791984	0.000719445		105.053	0.000147333	0.000267589		248.968	0.000832507	0.00177251		124.482	0.000318485	0.000473722		155.732	0.000325002	0.000751532		108.383	0.000377496	0.000297661		248.975	0.000814532	0.00177395		124.481	0.000466675	0.000470506
154.091	0.000762019	0.00072267		105.053	0.000142436	0.000267589		248.969	0.000848096	0.00177253		124.482	0.000421485	0.000473722		155.733	0.00153643	0.00075154		108.383	0.000379669	0.000297662		248.977	0.000810259	0.00177397		124.481	0.000374522	0.00047051
154.727	0.000781764	0.00072878		105.054	9.97718e-05	0.00026759		248.97	0.000815724	0.00177254		124.482	0.000299261	0.000473722		155.733	0.000524647	0.000751544		108.383	0.000386309	0.000297663		248.978	0.000891286	0.00177398		124.481	0.000320964	0.00047051
154.731	0.000750348	0.000728819		105.054	0.000138987	0.00026759		248.971	0.000854917	0.00177256		124.482	0.000588818	0.000473722		155.734	0.000315903	0.00075155		108.384	0.000141947	0.000297665		248.979	0.000851369	0.001774		124.481	0.000299739	0.00047051
155.062	0.000283091	0.000732002		105.054	0.000138126	0.00026759		248.972	0.000868415	0.00177257		124.482	0.000529782	0.000473725		155.736	0.000354581	0.000751575		108.384	0.00019382	0.000297665		248.981	0.000930927	0.00177403		124.482	0.000294175	0.000470511
155.063	0.000782087	0.000732011		105.054	0.000358656	0.00026759		248.973	0.000807724	0.00177259		124.483	0.00027178	0.000473727		155.737	0.000360827	0.00075158		108.658	0.000418767	0.000299975		249.458	0.00202422	0.00178042		124.482	0.000442716	0.000470516
155.064	0.000324121	0.000732019		105.054	0.000358957	0.000267591		248.975	0.00086385	0.00177261		124.657	0.000509833	0.000475033		155.737	0.000603496	0.000751583		108.658	0.000407614	0.000299975		249.958	0.00126432	0.00178714		124.482	0.000322466	0.000470516
155.065	0.000319849	0.000732024		105.054	0.000359078	0.000267592		248.976	0.000845897	0.00177262		124.982	0.0005576	0.000477473		155.738	0.00031827	0.000751588		108.658	0.000409898	0.000299976		249.96	0.00109334	0.00178717		124.482	0.000297661	0.000470517
155.067	0.000789172	0.00073205		105.054	0.000137109	0.000267595		248.977	0.000865294	0.00177264		124.982	0.000553816	0.000477473		155.738	0.000337057	0.000751593		108.658	0.000445799	0.000299978		249.961	0.00084194	0.00178719		124.482	0.000227526	0.000470518
155.068	0.000588867	0.000732058		105.054	0.000166051	0.000267596		248.978	0.000890579	0.00177265		124.982	0.000547151	0.000477473		155.739	0.000359098	0.000751601		108.659	0.000372084	0.00029998		249.964	0.00203762	0.00178722		124.982	0.000548177	0.000474636
155.315	0.000832794	0.000734435		105.054	0.000138706	0.000267597		248.979	0.000816307	0.00177267		124.982	0.000532726	0.000477473		155.74	0.00034483	0.000751606		108.659	0.000361969	0.000299983		249.966	0.000790195	0.00178725		124.982	0.000520917	0.000474636
155.391	0.000805174	0.000735167		105.054	0.000161713	0.000267597		248.98	0.000770729	0.00177268		124.982	0.000524524	0.000477473		155.74	0.000290039	0.00075161		108.659	0.000369003	0.000299985		249.968	0.000863873	0.00178728		124.982	0.000463952	0.000474642
155.396	0.000573618	0.000735214		105.055	0.000224816	0.000267599		248.982	0.000890682	0.0017727		124.982	0.000512358	0.000477473		155.741	0.000322553	0.000751615		108.659	0.000374374	0.000299986		250.964	0.00210497	0.0018007		124.983	0.000537907	0.000474642
155.397	0.000441013	0.000735219		105.387	0.00036358	0.0002704		248.983	0.000962284	0.00177272		124.982	0.000539358	0.000477474		155.741	0.000311676	0.000751619		108.659	0.000388823	0.000299986		251.064	0.00216955	0.00180204		124.983	0.000581563	0.000474643
155.397	0.000269262	0.000735223		105.388	0.000361587	0.000270411		248.985	0.000938053	0.00177275		124.982	0.000541355	0.000477475		155.742	0.000327947	0.000751623		108.659	0.000391563	0.000299986		251.308	0.00243315	0.00180534		124.983	0.000561521	0.000474644
155.398	0.000516121	0.000735229		105.388	0.000361659	0.000270413		249.458	0.00206829	0.0017791		124.983	0.000461946	0.000477479		155.742	0.000342101	0.000751628		108.659	0.000393334	0.000299986		251.313	0.00148447	0.0018054		126.306	0.000503633	0.000485609
155.399	0.000797483	0.000735241		105.388	0.000367563	0.000270413		249.958	0.00113438	0.00178584		124.983	0.000514034	0.000477479		155.82	0.000787974	0.000752358		108.659	0.000393269	0.000299986		251.316	0.00183484	0.00180544		126.306	0.000442885	0.000485609
155.4	0.000347155	0.000735249		105.388	0.000361234	0.000270413		249.96	0.000895165	0.00178587		124.983	0.000657325	0.000477479		156.063	0.000823523	0.000754644		108.66	0.0003913	0.000299988		251.319	0.00178755	0.00180548		126.306	0.000404011	0.000485613
155.4	0.000302354	0.000735254		105.388	0.000358319	0.000270413		249.962	0.000842481	0.00178589		124.983	0.000582904	0.000477479		156.064	0.000830391	0.000754658		108.66	0.00039212	0.000299989		251.322	0.00212961	0.00180553		126.307	0.000311837	0.000485616
155.401	0.000396334	0.000735258		105.39	0.000352419	0.000270424		249.964	0.00203054	0.00178592		124.983	0.000511782	0.000477479		156.065	0.000398559	0.000754666		108.66	0.000215635	0.000299992		251.325	0.00243109	0.00180556		126.308	0.000738073	0.000485623
155.401	0.000321096	0.000735263		105.39	0.000352041	0.000270425		249.966	0.000948739	0.00178595		124.983	0.000671112	0.000477481		156.066	0.000754225	0.000754675		108.714	0.000171643	0.000300447		251.328	0.00216611	0.0018056		126.308	0.000522093	0.000485624
155.402	0.000349342	0.000735272		105.39	0.000359824	0.000270425		249.967	0.000959233	0.00178596		126.308	0.000509867	0.000487469		156.066	0.000452461	0.00075468		108.714	0.000171958	0.000300447		251.331	0.00299405	0.00180565		126.308	0.000723171	0.000485624
155.564	0.000802439	0.00073683		105.39	0.000361211	0.000270425		249.969	0.000956989	0.00178598		126.308	0.000544139	0.000487472		156.069	0.000876067	0.0007547		108.714	0.000110307	0.000300448		251.334	0.00192822	0.00180569		126.308	0.000273268	0.000485628
155.565	0.000748444	0.000736843		105.39	0.000356116	0.000270426		250.846	0.00198104	0.00179784		126.308	0.000551701	0.000487472		156.07	0.000443125	0.00075471		108.714	0.000150711	0.000300449		251.337	0.0018518	0.00180572		126.642	0.00055265	0.000488407
155.567	0.000775558	0.00073686		105.39	0.00016903	0.000270428		250.848	0.0019034	0.00179786		126.308	0.000527675	0.000487473		156.07	0.000305616	0.000754715		108.714	0.000125415	0.000300449		251.339	0.00216988	0.00180576		126.642	0.000543047	0.000488409
155.725	0.000557794	0.000738378		105.724	0.000411684	0.000273248		250.965	0.00208113	0.00179944		126.308	0.000566537	0.000487473		156.071	0.00078887	0.000754723		108.714	0.000102322	0.00030045		251.342	0.00258481	0.0018058		127.82	0.00064892	0.000498244
155.726	0.000749683	0.000738391		105.724	0.000437543	0.000273249		251.064	0.00197405	0.00180078		126.308	0.000561093	0.000487474		156.073	0.000434922	0.00075474		108.714	0.000139623	0.00030045		251.968	0.00216903	0.00181426		128.31	0.000295599	0.00050236
155.728	0.000823343	0.000738404		105.724	0.000388341	0.000273249		251.305	0.00266008	0.00180404		126.308	0.000586983	0.000487474		156.073	0.000358779	0.000754745		108.715	0.000383908	0.000300451		253.079	0.00217132	0.00182933		128.31	0.000275694	0.00050236
155.729	0.000385231	0.000738418		105.725	0.00016048	0.000273258		251.308	0.00212099	0.00180408		126.308	0.000555107	0.000487475		156.074	0.000291876	0.000754749		108.715	0.000383227	0.000300453		257.446	0.0021235	0.00188906		128.311	0.000330907	0.000502365
155.73	0.000369361	0.000738427		105.726	0.000362811	0.000273261		251.311	0.00168672	0.00180412		126.308	0.000569191	0.000487475		156.074	0.000340187	0.000754754		108.715	0.000385498	0.000300453		257.449	0.00245249	0.0018891		128.311	0.00034085	0.000502366
155.73	0.000292494	0.000738431		105.726	0.000360576	0.000273261		251.313	0.00144143	0.00180415		126.309	0.00020983	0.000487478		156.075	0.000389982	0.000754758		108.715	0.000381921	0.000300453		257.948	0.00220437	0.00189598		128.311	0.000307633	0.000502367
155.731	0.000373242	0.000738436		105.726	0.000358534	0.000273261		251.314	0.00173839	0.00180417		126.309	0.000284737	0.000487478		156.075	0.00052258	0.000754762		108.715	0.00038099	0.000300453		259.982	0.00252101	0.00192414		128.311	0.000309597	0.000502367
155.731	0.000396919	0.000738441		106.06	0.000371614	0.000276086		251.317	0.00199053	0.0018042		126.511	0.000462634	0.000489011		156.076	0.000384034	0.000754771		108.715	0.000381584	0.000300454		260.448	0.00190724	0.00193061		128.311	0.000342773	0.000502367
155.733	0.000380704	0.000738453		106.06	0.00039066	0.000276086		251.319	0.0021591	0.00180423		126.512	0.000676593	0.000489022		156.116	0.000814918	0.000755151		108.715	0.000175523	0.000300455		260.449	0.00126632	0.00193063		128.311	0.000367453	0.000502367
155.733	0.000435826	0.000738458		106.06	0.000378643	0.000276086		251.321	0.00208591	0.00180426		126.656	0.000674234	0.000490111		156.398	0.00100739	0.000757807		108.715	0.000182748	0.000300455		260.451	0.00121924	0.00193066		128.312	0.000502929	0.000502372
155.734	0.000402889	0.000738462		106.06	0.000412199	0.000276087		251.324	0.00238615	0.0018043		126.656	0.000675981	0.000490113		156.4	0.000832914	0.000757821		108.715	0.000144345	0.000300456		260.452	0.000568148	0.00193067		128.312	0.000418409	0.000502372
155.734	0.000296076	0.000738467		106.06	0.000418348	0.000276087		252.845	0.00243722	0.00182497		126.799	0.000574758	0.0004912		156.401	0.000376437	0.000757828		108.715	0.000177154	0.000300456		260.455	0.0021942	0.00193071		128.312	0.000540549	0.000502372
155.735	0.00078745	0.000738475		106.06	0.000430709	0.000276087		253.005	0.00199297	0.00182715		127.822	0.0004885	0.000498993		156.402	0.000636234	0.000757838		108.715	0.000167483	0.000300457		260.458	0.00221478	0.00193075		128.312	0.000403113	0.000502372
155.736	0.000434203	0.000738489		106.06	0.000374137	0.000276087		253.059	0.0022176	0.00182789		128.311	0.000261966	0.000502733		156.403	0.000737269	0.000757847		108.717	0.000391431	0.000300474		260.461	0.00198835	0.00193079		128.312	0.000507208	0.000502372
155.737	0.000443466	0.000738493		106.061	0.000366275	0.000276096		253.08	0.00214722	0.00182817		128.311	0.000300311	0.000502735		156.404	0.000564381	0.000757861		108.717	0.000381941	0.000300474		260.956	0.00222848	0.00193769		128.312	0.000420827	0.000502373
155.737	0.000320101	0.000738498		106.062	0.00036635	0.000276098		254.013	0.00221013	0.00184091		128.311	0.000316845	0.000502736		156.405	0.000831485	0.000757869		108.717	0.000380412	0.000300475		260.96	0.00215278	0.00193774		128.312	0.000409935	0.000502373
155.738	0.000346103	0.000738502		106.062	0.000356582	0.000276099		257.447	0.00216389	0.00188819		128.311	0.000244505	0.000502736		156.406	0.000843128	0.00075788		108.718	0.000407407	0.000300476		261.457	0.00223145	0.00194467		128.312	0.000428497	0.000502374
155.738	0.000374926	0.000738507		106.062	0.000370767	0.000276099		257.45	0.00223516	0.00188823		128.311	0.000310747	0.000502738		156.408	0.000419202	0.000757896		108.718	0.000387122	0.000300478		262.287	0.00234488	0.00195627		128.312	0.00066662	0.000502374
155.739	0.00027946	0.000738511		106.062	0.000373724	0.0002761		257.948	0.00226585	0.00189514		128.311	0.00031399	0.000502738		156.409	0.00035488	0.000757901		108.719	0.00038772	0.000300487		262.523	0.00234365	0.00195957		128.312	0.000351067	0.000502376
155.739	0.00031847	0.000738515		106.062	0.000370108	0.0002761		259.982	0.00226923	0.00192348		128.312	0.000505307	0.000502743		156.409	0.000386452	0.000757905		108.719	0.00038769	0.000300488		262.88	0.00228157	0.00196457		128.312	0.000346416	0.000502376
155.74	0.000374557	0.00073852		106.396	0.000382072	0.000278926		260.451	0.0011519	0.00193004		128.312	0.00054571	0.000502743		156.41	0.000362232	0.00075791		108.719	0.000380439	0.000300488		262.882	0.00131395	0.00196461		128.312	0.000336702	0.000502377
155.74	0.000304051	0.000738524		106.396	0.000404359	0.000278927		260.453	0.000828592	0.00193006		128.312	0.000384171	0.000502744		156.518	0.0005474	0.000758933		108.719	0.000386341	0.000300488		263.027	0.00232773	0.00196663		128.312	0.000355347	0.000502377
155.74	0.000309655	0.000738529		106.396	0.000388577	0.000278927		260.455	0.00219663	0.00193009		128.312	0.000403755	0.000502744		156.52	0.000407572	0.000758955		108.719	0.00040265	0.00030049		263.531	0.002284	0.00197371		128.312	0.000339907	0.000502379
155.741	0.000373391	0.000738533		106.396	0.000396091	0.000278927		260.458	0.00222951	0.00193013		128.312	0.000361568	0.000502745		156.571	0.00105277	0.000759428		108.801	0.000382523	0.000301182		263.534	0.0023872	0.00197375		128.312	0.000286101	0.000502379
155.742	0.000361448	0.000738542		106.398	0.000380196	0.00027894		260.461	0.00159712	0.00193017		128.312	0.000621264	0.000502746		156.573	0.000827286	0.000759448		108.802	0.000460017	0.000301188		264.023	0.00224956	0.00198062		128.313	0.000310472	0.000502379
155.819	0.00080611	0.000739285		106.398	0.000435804	0.00027894		260.957	0.00216788	0.00193712		128.313	0.000328654	0.000502748		156.72	0.000791243	0.000760841		108.802	0.000391282	0.000301189		264.026	0.0024012	0.00198067		128.313	0.000216443	0.00050238
156.062	0.000817526	0.000741628		108.046	0.00038549	0.000292916		260.96	0.0020875	0.00193717		128.313	0.000285217	0.000502748		156.734	0.0014073	0.000760973		108.803	0.000392357	0.000301193		264.032	0.00287762	0.00198076		128.313	0.00022347	0.000502382
156.064	0.000826451	0.000741642		108.046	0.000378409	0.000292918		262.287	0.00228956	0.00195583		128.313	0.000314542	0.000502748		156.736	0.000823116	0.000760986		108.803	0.000396828	0.000301194		264.289	0.00159911	0.00198437		128.313	0.000235253	0.000502382
156.064	0.000483055	0.000741651		108.046	0.000377035	0.000292918		262.523	0.00233094	0.00195915		128.313	0.000306033	0.000502748		156.737	0.000422623	0.000760995		108.803	0.000423455	0.000301195		264.292	0.00233519	0.00198442		128.313	0.000541802	0.000502384
156.066	0.000443692	0.000741665		108.046	0.000370545	0.000292918		262.878	0.000991937	0.00196416		128.313	0.000316057	0.000502749		156.739	0.000755574	0.000761012		108.803	0.000397443	0.000301198		264.295	0.00145799	0.00198446		128.313	0.000539489	0.000502386
156.067	0.000766269	0.000741674		108.046	0.000382406	0.000292918		262.88	0.00225865	0.00196419		128.313	0.000311087	0.00050275		156.74	0.00251142	0.000761022		108.803	0.000391517	0.000301198		264.524	0.003374	0.00198769		128.313	0.000527541	0.000502386
156.068	0.000983411	0.000741685		108.046	0.000368122	0.000292919		262.883	0.000876633	0.00196423		128.313	0.000352422	0.00050275		156.74	0.00116123	0.000761023		109.049	0.000387484	0.000303269		264.527	0.00247963	0.00198772		128.314	0.000243215	0.00050239
156.069	0.000426247	0.000741696		108.054	0.000390512	0.000292986		263.027	0.00230083	0.00196627		128.313	0.000329772	0.00050275		156.741	0.000844835	0.000761034		109.049	0.000395335	0.000303271		264.539	0.00229464	0.00198789		128.314	0.000256817	0.00050239
156.07	0.00032976	0.000741701		108.082	0.000387568	0.000293225		263.531	0.00230122	0.0019734		128.313	0.000210652	0.00050275		156.742	0.000900137	0.000761048		109.049	0.000376899	0.000303271		264.627	0.00274967	0.00198914		128.314	0.000223578	0.00050239
156.07	0.00078805	0.000741709		108.324	0.000325134	0.000295278		263.534	0.00229219	0.00197344		128.313	0.000249956	0.000502751		156.743	0.000815455	0.000761059		109.049	0.000389893	0.000303271		264.928	0.00158235	0.00199337		128.314	0.000268041	0.00050239
156.071	0.000288481	0.000741718		108.324	0.000380422	0.000295279		264.023	0.00225976	0.00198037		128.313	0.000186024	0.000502751		156.744	0.000343928	0.000761067		109.05	0.000148791	0.00030328		264.93	0.00114054	0.00199341		128.314	0.00017928	0.00050239
156.072	0.000233907	0.000741722		108.378	0.000407881	0.000295738		264.026	0.00226363	0.00198041		128.313	0.000244163	0.000502751		156.745	0.000424902	0.000761072		109.051	0.000391816	0.000303282		264.932	0.00106319	0.00199343		128.314	0.000254109	0.000502391
156.072	0.000447383	0.000741726		108.378	0.000391568	0.000295739		264.032	0.00245749	0.0019805		128.313	0.000230717	0.000502752		156.923	0.000792041	0.000762754		109.051	0.000388384	0.000303283		264.934	0.00231561	0.00199347		128.314	0.000260724	0.000502391
156.073	0.000333363	0.000741731		108.378	0.000400273	0.00029574		264.035	0.00220493	0.00198054		128.313	0.00014998	0.000502753		157.074	0.000804887	0.000764182		109.051	0.000388151	0.000303283		264.937	0.00108843	0.0019935		128.314	0.000242058	0.000502392
156.074	0.00036451	0.00074174		108.378	0.000448294	0.00029574		264.137	0.0028138	0.00198198		128.314	0.000526071	0.000502755		157.076	0.000360642	0.000764193		109.051	0.000389159	0.000303283		264.938	0.000917302	0.00199352		128.314	0.000284641	0.000502392
156.074	0.000402344	0.000741745		108.378	0.000450953	0.00029574		264.293	0.00230157	0.0019842		128.314	0.000532768	0.000502755		157.078	0.000900073	0.000764216		109.051	0.000384445	0.000303284		264.939	0.00100121	0.00199354		128.314	0.000295639	0.000502392
156.075	0.000327612	0.000741754		108.378	0.000437941	0.00029574		264.527	0.00223688	0.00198752		128.314	0.000223369	0.000502761		157.08	0.00086768	0.00076423		109.053	0.000394626	0.000303305		265.03	0.00227832	0.00199483		128.314	0.000295266	0.000502394
156.076	0.000358767	0.000741758		108.378	0.000475366	0.00029574		264.539	0.0022463	0.00198769		128.314	0.000230283	0.000502762		157.08	0.000351098	0.000764239		109.053	0.000449575	0.000303306		265.034	0.00264136	0.00199487		128.314	0.00022205	0.000502395
156.077	0.000399784	0.000741767		108.381	0.000118905	0.000295769		264.923	0.00117134	0.00199314		128.314	0.000628135	0.000502762		157.326	0.000822907	0.000766557		109.053	0.000376141	0.000303306		265.433	0.00271044	0.00200051		128.315	0.000233296	0.000502397
156.116	0.000776344	0.000742146		108.382	0.000171079	0.000295771		264.925	0.000935792	0.00199318		128.314	0.00028977	0.000502762		157.408	0.000840834	0.000767328		109.053	0.000419459	0.000303306		265.532	0.00211487	0.00200192		128.315	0.000226764	0.000502398
156.398	0.00108719	0.000744868		108.382	0.000133474	0.000295772		264.928	0.0012417	0.00199322		128.315	0.00026971	0.000502764		157.416	0.000373835	0.000767411		109.055	0.000398397	0.000303317		265.938	0.0022895	0.00200765		128.315	0.000162394	0.000502398
156.399	0.000818569	0.000744881		108.382	0.000147441	0.000295772		264.929	0.00100587	0.00199324		128.315	0.000285735	0.000502764		157.577	0.000478836	0.000768932		109.055	0.000391766	0.000303318		266.932	0.00238342	0.00202176		128.315	0.000178786	0.000502399
156.4	0.000381173	0.000744889		108.382	0.000376839	0.000295774		264.931	0.00103309	0.00199326		128.315	0.000204383	0.000502764		157.578	0.000852598	0.000768941		109.379	0.000410711	0.000306048		267.012	0.00237652	0.00202289		128.315	0.000221204	0.000502399
156.403	0.000467496	0.000744917		108.382	0.000377599	0.000295775		264.932	0.00095614	0.00199328		128.315	0.000221619	0.000502764		157.58	0.000599013	0.000768954		109.385	0.000396743	0.000306103		267.343	0.00256269	0.0020276		128.315	0.000212936	0.0005024
156.404	0.000579445	0.000744922		108.382	0.000383014	0.000295776		264.934	0.00229246	0.00199331		128.315	0.000210411	0.000502765		157.58	0.000794957	0.000768962		109.385	0.000402574	0.000306105		268.442	0.00234033	0.00204325		128.315	0.000236832	0.0005024
156.404	0.000847324	0.00074493		108.382	0.000168063	0.000295777		264.937	0.000904499	0.00199335		128.315	0.000216688	0.000502767		157.582	0.000712824	0.000768975		109.385	0.000444454	0.000306105		268.445	0.00239667	0.0020433		128.315	0.000223438	0.000502403
156.406	0.000787578	0.000744944		108.382	0.000160585	0.000295777		264.938	0.000920373	0.00199337		128.315	0.000238067	0.000502768		157.75	0.00122874	0.000770568		109.387	0.000393837	0.000306117		268.944	0.00236444	0.00205042		128.315	0.000227552	0.000502403
156.407	0.000293128	0.000744952		108.383	0.0001861	0.000295779		264.94	0.000776774	0.00199339		128.315	0.000174935	0.000502769		157.752	0.00082354	0.00077058		109.387	0.000423057	0.000306118		269.441	0.00249076	0.00205754		128.316	0.000226644	0.000502406
156.407	0.000405413	0.000744957		108.383	0.000185059	0.000295779		264.941	0.000918236	0.00199341		128.315	0.000182783	0.00050277		157.752	0.000319337	0.000770589		109.391	0.000357251	0.000306151		269.617	0.00260574	0.00206007		128.316	0.000249487	0.000502409
156.411	0.000543302	0.000744989		108.657	0.000359067	0.000298114		264.942	0.000807028	0.00199343		128.316	0.000221451	0.00050277		157.93	0.000837182	0.000772273		109.391	0.000388938	0.000306152		276.428	0.00262134	0.00215878		128.647	0.000402456	0.000505187
156.519	0.000797661	0.000746033		108.657	0.000375217	0.000298115		264.944	0.000909106	0.00199344		128.316	0.000233888	0.000502771		158.08	0.000855112	0.000773687		109.391	0.00041824	0.000306152		278.853	0.0027473	0.00219447		128.647	0.000307025	0.000505193
156.57	0.000886659	0.000746525		108.657	0.000372669	0.000298115		265.031	0.00226638	0.00199468		128.316	0.000241134	0.000502771		158.082	0.000721947	0.000773709		109.391	0.000428972	0.000306153		279.039	0.00253012	0.00219721		128.647	0.00029061	0.000505193
156.571	0.000462308	0.000746537		108.658	0.000352358	0.00029812		265.034	0.00234025	0.00199473		128.316	0.000230799	0.000502772		158.083	0.000363918	0.000773719		109.516	0.000394112	0.000307205		280.046	0.00273048	0.00221213		128.648	0.000541202	0.000505197
156.572	0.000823721	0.000746546		108.658	0.000385134	0.000298121		265.434	0.00225666	0.00200042		128.316	0.000203019	0.000502772		158.084	0.000805233	0.000773728		109.715	0.000389957	0.000308886		281.014	0.00262029	0.00222651		128.648	0.000573889	0.000505198
156.573	0.000744422	0.00074656		108.658	0.000356059	0.000298121		265.532	0.00227935	0.00200183		128.316	0.000229682	0.000502773		158.085	0.000343791	0.000773736		109.715	0.000396539	0.000308887		281.054	0.0024839	0.00222712		128.648	0.000559904	0.000505198
156.72	0.000795628	0.000747973		108.658	0.000391433	0.000298125		265.535	0.00182878	0.00200187		128.316	0.000207138	0.000502773		158.088	0.000842427	0.00077376		109.715	0.000432907	0.000308888		282.948	0.00266563	0.0022554		128.648	0.000567906	0.0005052
156.734	0.000849689	0.000748112		108.658	0.000395048	0.000298126		265.569	0.002233	0.00200234		128.316	0.000238896	0.000502774		158.088	0.000412978	0.000773769		109.715	0.00048742	0.000308889		283.264	0.00270998	0.00226014		128.648	0.000619582	0.0005052
156.735	0.000812173	0.000748122		108.713	0.000216993	0.000298594		265.938	0.00231602	0.00200761		128.648	0.000540454	0.000505323		158.422	0.000835365	0.000776927		109.723	0.000402731	0.000308952		287.986	0.0028646	0.00233158		128.648	0.000527429	0.0005052
156.736	0.000408541	0.000748131		108.713	0.000147433	0.000298595		266.073	0.00249427	0.00200954		128.648	0.000528651	0.000505323		158.423	0.000901909	0.000776941		109.723	0.000392086	0.000308954		288.994	0.00276421	0.00234698		128.725	0.000538315	0.000505846
156.738	0.000852382	0.000748146		108.713	0.000139789	0.000298596		266.93	0.00116105	0.0020218		128.648	0.000526577	0.000505324		158.588	0.000798351	0.000778505		110.051	0.000451465	0.000311726		290.862	0.00310511	0.00237568		128.725	0.000540957	0.000505846
156.739	0.00135979	0.000748158		108.714	0.000385896	0.000298597		266.933	0.0023576	0.00202184		128.648	0.000579622	0.000505324		159.092	0.000872683	0.000783284		110.051	0.000400277	0.000311727		290.948	0.00280512	0.00237701		128.725	0.00053249	0.000505847
156.739	0.000521225	0.000748162		108.714	0.000383577	0.000298599		266.935	0.000895844	0.00202187		128.649	0.000383102	0.000505329		159.4	0.000844114	0.000786212		110.051	0.000426329	0.000311727		290.951	0.00130471	0.00237705		128.981	0.000590423	0.000508007
156.74	0.000793102	0.000748171		108.714	0.000380679	0.000298599		266.939	0.00252831	0.00202193		128.725	0.000587956	0.000505914		159.714	0.000823223	0.0007892		110.051	0.000427947	0.000311727		292.044	0.0028855	0.00239393		128.981	0.000570059	0.000508008
156.743	0.000839695	0.000748195		108.714	0.000382879	0.0002986		267.012	0.00257817	0.00202298		128.725	0.000586815	0.000505916		159.736	0.000838293	0.000789403		110.051	0.000409898	0.000311733		293.052	0.00283504	0.00240956		128.982	0.000494033	0.000508009
156.744	0.000250043	0.000748203		108.714	0.000188246	0.000298602		267.08	0.00218018	0.00202395		128.807	0.000587132	0.000506545		160.071	0.000939341	0.000792592		110.614	0.000394883	0.000316492		294.055	0.00274539	0.00242518		128.982	0.000668959	0.000508009
156.744	0.000284619	0.000748208		108.714	0.000151284	0.000298603		268.442	0.00232069	0.00204351		128.982	0.000746234	0.000507888		160.072	0.000844133	0.000792602		111.798	0.000369797	0.000326547		295.111	0.00291461	0.00244169		129.014	0.000531964	0.000508286
156.745	0.000400369	0.000748212		108.717	0.000402706	0.000298622		268.446	0.0024135	0.00204357		128.982	0.000608381	0.000507889		160.118	0.000919665	0.000793044		111.798	0.000426303	0.000326547		296.115	0.00350351	0.00245743		129.014	0.000568868	0.000508286
157.07	0.000862376	0.000751354		108.717	0.000399726	0.000298622		268.448	0.00203721	0.0020436		128.982	0.000612046	0.000507889		160.396	0.000845195	0.000795687		111.798	0.000403356	0.000326548		296.119	0.00307426	0.0024575		129.015	0.00058636	0.000508287
157.071	0.000866267	0.000751368		108.717	0.000374168	0.000298622		268.944	0.00258166	0.00205075		128.982	0.000625294	0.00050789		160.407	0.00148864	0.000795791		111.799	0.000416743	0.000326557		297.123	0.00335837	0.0024733		129.015	0.000530899	0.000508287
157.074	0.000473158	0.000751399		108.717	0.0003752	0.000298622		269.441	0.0025384	0.00205793		128.982	0.000679921	0.00050789		160.408	0.000849552	0.000795802		111.8	0.000385699	0.00032656		297.127	0.00311007	0.00247337		129.663	0.000597923	0.00051376
157.076	0.000821104	0.000751413		108.718	0.000376201	0.000298633		269.618	0.0025722	0.00206048		129.015	0.000574521	0.000508146		160.732	0.000847615	0.000798891		111.8	0.000420265	0.00032656		298.135	0.00288961	0.00248931		129.686	0.000557263	0.000513961
157.078	0.0010694	0.000751429		108.718	0.000388772	0.000298634		271.518	0.00243714	0.00208805		129.663	0.00069694	0.000513142		160.74	0.000804273	0.000798967		111.8	0.000401367	0.000326561		299.138	0.00294336	0.00250523		129.692	0.000631243	0.000514008
157.079	0.000815309	0.000751442		108.718	0.000384938	0.000298634		271.858	0.00262033	0.002093		129.663	0.000567174	0.000513143		160.743	0.00113113	0.000798996		111.8	0.000404277	0.000326563		302.996	0.00312292	0.00256706		129.692	0.000550723	0.000514008
157.08	0.000278347	0.000751455		108.718	0.000392327	0.000298635		272.01	0.00245886	0.00209521		129.663	0.000552735	0.000513145		160.744	0.000856651	0.000799006		111.8	0.00041114	0.000326564		306.919	0.00323944	0.00263094		129.692	0.000627146	0.000514009
157.325	0.000801983	0.000753824		108.802	0.000374892	0.000299347		272.526	0.00224526	0.00210274		129.693	0.000579309	0.000513373		161.076	0.000937368	0.000802172		111.943	0.000414947	0.000327782		307.614	0.00305465	0.00264237		129.692	0.000530365	0.000514009
157.405	0.000883799	0.000754599		108.802	0.000379664	0.000299347		272.57	0.00230731	0.00210339		129.693	0.000564016	0.000513373		161.08	0.000847776	0.000802211		111.944	0.000394801	0.000327784		308.08	0.00294154	0.00265006		129.692	0.000612998	0.000514009
157.407	0.000902347	0.000754614		108.802	0.000389152	0.000299348		273.018	0.00256565	0.00210993		129.693	0.00060547	0.000513373		161.081	0.00036466	0.00080222		111.944	0.000401968	0.000327784		308.916	0.00328424	0.00266387		129.692	0.000577479	0.00051401
157.412	0.000959178	0.000754662		108.802	0.00040854	0.000299349		273.022	0.00239931	0.00210999		129.693	0.000570787	0.000513373		161.081	0.000395743	0.000802225		112.046	0.00041301	0.00032866		309.026	0.00314354	0.00266569		130.02	0.000552535	0.000516786
157.414	0.000971036	0.000754677		108.802	0.000395907	0.000299349		273.578	0.00277888	0.00211814		130.021	0.000694803	0.000515911		161.404	0.000873235	0.000805307		112.375	0.000472572	0.000331455		309.088	0.00349301	0.00266672		130.02	0.000474027	0.000516786
157.415	0.000826128	0.000754689		108.802	0.000395807	0.00029935		274.07	0.00258161	0.00212535		130.021	0.000573745	0.000515912		161.413	0.000341183	0.000805399		112.382	0.000412529	0.00033152		309.114	0.00313971	0.00266716		130.02	0.000585689	0.000516786
157.416	0.000288117	0.000754697		108.802	0.000360263	0.00029935		274.091	0.00244042	0.00212566		130.027	0.000472301	0.000515962		161.416	0.00155329	0.000805423		112.382	0.000421893	0.000331521		309.62	0.00370255	0.00267555		130.02	0.000585943	0.000516788
157.568	0.000793372	0.000756171		109.048	0.000388289	0.000301447		274.105	0.0024353	0.00212586		130.027	0.0004827	0.000515963		161.732	0.000884092	0.000808444		112.383	0.000455854	0.000331522		310.119	0.00205533	0.00268383		130.027	0.000433574	0.000516842
157.575	0.000961962	0.000756235		109.048	0.000386316	0.000301448		275.957	0.00266772	0.00215314		130.027	0.000512651	0.000515963		161.74	0.00086265	0.000808519		113.048	0.000396576	0.000337201		310.122	0.00316034	0.00268389		130.027	0.000517504	0.000516842
157.577	0.000514879	0.000756254		109.048	0.000387239	0.000301449		276.429	0.00263501	0.00216013		130.027	0.000547866	0.000515963		161.752	0.000920638	0.000808635		113.048	0.000406935	0.000337202		310.126	0.00141689	0.00268395		130.027	0.000516507	0.000516842
157.578	0.000835168	0.000756263		109.048	0.000384548	0.000301449		278.854	0.00274223	0.00219617		130.028	0.000428529	0.000515966		162.069	0.000916704	0.00081167		113.048	0.000436677	0.000337203		311.106	0.00345955	0.0027003		130.027	0.000429648	0.000516843
157.58	0.000863772	0.000756284		109.048	0.000381867	0.000301449		279.039	0.00264298	0.00219893		130.028	0.000436198	0.000515968		162.127	0.000837616	0.000812224		113.048	0.000431646	0.000337203		311.125	0.00372394	0.00270062		130.028	0.000606921	0.000516852
157.581	0.000751533	0.000756298		109.049	0.000140316	0.000301457		280.047	0.00262422	0.00221401		130.028	0.000558481	0.000515971		162.573	0.000879657	0.0008165		113.048	0.000440529	0.000337203		311.13	0.00315685	0.0027007		130.028	0.000578458	0.000516853
157.751	0.000821561	0.000757941		109.049	0.000439777	0.000301459		281.014	0.00261414	0.00222852		130.028	0.000553021	0.000515971		162.743	0.000847138	0.000818136		113.049	0.000448677	0.000337204		311.134	0.00154425	0.00270076		130.028	0.000523502	0.000516854
157.752	0.00022492	0.000757949		109.049	0.0003969	0.000301459		281.037	0.00241413	0.00222887		130.029	0.00055762	0.000515972		163.063	0.000891185	0.000821209		113.049	0.000362887	0.000337209		312.114	0.00374838	0.00271718		130.028	0.000530145	0.000516854
158.079	0.000802077	0.000761119		109.05	0.000379748	0.00030146		281.055	0.00249115	0.00222914		130.029	0.000291725	0.000515976		163.07	0.000920542	0.000821275		113.049	0.000376892	0.00033721		312.125	0.00178956	0.00271736		130.028	0.000534582	0.000516855
158.083	0.000386182	0.000761152		109.05	0.000391178	0.000301461		281.202	0.00308807	0.00223136		130.029	0.000263035	0.000515977		163.072	0.000741076	0.00082129		113.049	0.000380753	0.00033721		312.129	0.00211276	0.00271742		130.028	0.000550418	0.000516855
158.083	0.000813191	0.000761161		109.05	0.000389281	0.000301461		281.249	0.002589	0.00223206		130.029	0.000289338	0.000515978		163.077	0.000941307	0.000821336		113.054	0.00039988	0.000337251		312.133	0.00250839	0.00271749		130.029	0.000367634	0.00051686
158.086	0.000917746	0.000761182		109.05	0.000382257	0.000301461		281.518	0.00280182	0.00223611		130.029	0.000265321	0.000515978		163.574	0.000895737	0.000826118		113.054	0.000381946	0.000337253		312.134	0.00203846	0.00271752		130.177	0.00051887	0.000518114
158.087	0.00083888	0.000761194		109.05	0.000387453	0.000301462		281.538	0.00329362	0.0022364		130.177	0.000507319	0.000517124		163.58	0.000889785	0.000826178		113.3	0.00064315	0.000339349		312.138	0.00321183	0.00271758		130.227	0.000775536	0.000518536
158.421	0.000912434	0.000764434		109.052	0.00037716	0.000301484		282.19	0.00338435	0.00224623		130.177	0.000531653	0.000517124		164.078	0.000916558	0.000830968		113.3	0.000436039	0.000339353		312.141	0.00151623	0.00271764		130.227	0.000509947	0.000518544
158.423	0.000857031	0.000764447		109.054	0.000397024	0.000301494		283.265	0.00268905	0.00226248		130.228	0.000515062	0.000517516		164.57	0.000996753	0.000835711		113.3	0.000447774	0.000339354		312.143	0.00126217	0.00271767		130.228	0.000572824	0.000518545
158.588	0.000869816	0.000766047		109.054	0.000372411	0.000301497		288.9	0.00279687	0.00234865		130.228	0.0006636	0.000517517		164.582	0.00106066	0.000835824		113.3	0.000428696	0.000339355		312.145	0.00125252	0.0027177		130.228	0.000381131	0.000518546
158.757	0.000886714	0.000767693		109.378	0.000444701	0.000304256		288.994	0.00277339	0.0023501		130.228	0.000562019	0.000517517		165.449	0.000302558	0.0008442		113.3	0.000449894	0.000339355		312.147	0.00153536	0.00271773		130.228	0.000308674	0.000518546
159.087	0.000817003	0.00077089		109.378	0.000365473	0.000304257		290.19	0.0031405	0.0023686		130.228	0.000386667	0.000517519		165.45	0.000885921	0.000844209		113.301	0.000455811	0.000339361		313.118	0.00209146	0.00273407		130.228	0.00043711	0.000518546
159.091	0.00087607	0.000770934		109.378	0.000373811	0.000304258		290.862	0.00280939	0.00237902		130.228	0.000330524	0.000517522		165.451	0.000431538	0.000844219		113.301	0.00044199	0.000339363		313.122	0.00323482	0.00273413		130.228	0.000332651	0.00051855
159.095	0.000816185	0.000770968		109.378	0.000434011	0.000304259		290.949	0.00281473	0.00238037		130.228	0.000308467	0.000517522		168.389	0.00102129	0.000872738		113.301	0.000370902	0.000339364		313.125	0.00134325	0.00273419		130.228	0.000222826	0.000518551
159.399	0.000896332	0.000773928		109.378	0.000409726	0.000304259		291.197	0.00285065	0.00238422		130.229	0.000309676	0.000517523		169.404	0.00103588	0.000882654		113.552	0.000432589	0.000341508		313.134	0.003256	0.00273434		130.228	0.000312552	0.000518552
159.714	0.000862246	0.000776982		109.384	0.000431121	0.000304314		292.044	0.00283339	0.00239742		130.229	0.000178193	0.000517526		172.778	0.000952328	0.000915799		113.553	0.000402122	0.000341515		313.135	0.00268211	0.00273436		130.229	0.000164294	0.000518555
159.735	0.000834593	0.000777191		109.384	0.000451689	0.000304315		293.052	0.00283431	0.00241316		130.229	0.00055266	0.000517528		174.122	0.000981007	0.000929096		113.553	0.000367631	0.000341515		313.141	0.00330416	0.00273445		130.229	0.000545475	0.000518557
160.059	0.000866394	0.000780342		109.384	0.000425395	0.000304315		293.055	0.00113363	0.00241321		130.229	0.000542397	0.000517529		174.782	0.000991604	0.000935639		113.553	0.000411356	0.000341516		313.146	0.00327582	0.00273453		130.229	0.000534362	0.000518557
160.07	0.0014402	0.000780445		109.384	0.000400201	0.000304315		294.055	0.00293869	0.00242888		130.23	0.000521909	0.00051753		174.794	0.000991853	0.000935759		113.553	0.000369722	0.000341517		313.149	0.00150018	0.00273459		130.229	0.000523119	0.000518559
160.07	0.000918632	0.000780451		109.385	0.000384131	0.000304324		295.112	0.00287347	0.00244549		130.23	0.000520826	0.000517531		175.898	0.000980778	0.000946732		113.803	0.000392359	0.000343656		314.125	0.00339149	0.00275108		130.229	0.000523162	0.000518559
160.071	0.000832048	0.000780461		109.386	0.000377518	0.000304327		295.192	0.00392758	0.00244675		130.23	0.000521057	0.000517531		176.57	0.00103363	0.000953433		113.803	0.00080834	0.000343657		314.13	0.00330238	0.00275115		130.23	0.000514905	0.000518563
160.395	0.00087729	0.000783613		109.386	0.000493527	0.000304327		295.526	0.00469839	0.00245202		130.23	0.000509416	0.000517535		178.103	0.00109485	0.000968754		113.803	0.00061776	0.000343657		314.145	0.00312886	0.0027514		130.23	0.000500043	0.000518564
160.403	0.000795518	0.00078369		109.39	0.000392605	0.000304363		296.052	0.00292591	0.00246032		130.23	0.000506361	0.000517535		182.906	0.00109589	0.0010172		113.803	0.000404006	0.000343658		314.149	0.00330613	0.00275148		130.23	0.000512351	0.000518564
160.406	0.000666804	0.000783721		109.39	0.000430536	0.000304363		296.116	0.00359387	0.00246133		130.23	0.000500289	0.000517536		183.143	0.00111964	0.00101961		113.803	0.000467869	0.000343658		316.874	0.00336223	0.00279787		130.23	0.000509008	0.000518564
160.407	0.000835645	0.000783731		109.547	0.000433717	0.0003057		296.12	0.00288489	0.00246139		130.23	0.000493265	0.000517537		183.157	0.0010959	0.00101975		113.803	0.000498199	0.000343658		317.445	0.00334753	0.00280765		130.23	0.000444535	0.000518566
160.408	0.000410556	0.00078374		109.714	0.000391333	0.000307127		297.123	0.0033025	0.00247727		130.231	0.000280737	0.000517539		183.647	0.00112118	0.00102473		113.804	0.000535442	0.000343659		318.872	0.00443891	0.00283219		130.23	0.000479305	0.000518566
160.731	0.000846098	0.000786887		109.714	0.000399656	0.000307128		297.127	0.00303507	0.00247734		130.231	0.000163598	0.00051754		183.898	0.0012605	0.00102728		113.804	0.000438317	0.000343664		318.875	0.00470145	0.00283224		130.23	0.0002101	0.000518569
160.739	0.000842382	0.000786965		109.714	0.000427834	0.000307128		298.132	0.00180149	0.00249329		130.231	0.00019458	0.000517543		184.074	0.00113167	0.00102908		113.805	0.00038884	0.000343669		320.062	0.00337042	0.00285277		130.231	0.000260564	0.00051857
160.742	0.000962135	0.000786993		109.714	0.000415044	0.000307128		298.135	0.00296726	0.00249335		130.356	0.000516861	0.000518515		189.143	0.00116655	0.00108108		113.805	0.000412399	0.00034367		323.13	0.00353379	0.00290621		130.231	0.00016894	0.000518571
160.743	0.000847999	0.000787004		109.722	0.000388054	0.000307194		298.138	0.0013984	0.0024934		130.356	0.00059221	0.000518515		189.647	0.00120609	0.00108629		113.805	0.000397571	0.00034367		324.868	0.00343411	0.00293776		130.356	0.000541549	0.000519636
160.744	0.000352996	0.000787013		109.722	0.000417711	0.000307194		299.139	0.00301045	0.00250933		130.356	0.000516278	0.000518515		190.151	0.00120396	0.00109151		113.805	0.000367654	0.00034367		325.044	0.00364157	0.0029411		130.356	0.000512556	0.000519637
160.916	0.000887423	0.00078869		109.722	0.000395498	0.000307194		300.206	0.00335635	0.0025264		130.357	0.000585999	0.000518517		190.402	0.00120544	0.00109411		113.805	0.000399575	0.000343672		325.133	0.00359858	0.0029428		130.356	0.000519554	0.000519637
161.059	0.000948702	0.000790083		109.722	0.000396671	0.000307194		302.052	0.00314073	0.00255604		130.357	0.000717654	0.000518517		190.404	0.000987145	0.00109413		113.805	0.000414392	0.000343672		325.146	0.00349904	0.00294303		130.356	0.000653556	0.000519638
161.065	0.00130301	0.000790146		109.722	0.000398038	0.000307194		302.996	0.00305375	0.00257127		130.357	0.000565374	0.000518517		190.653	0.00130027	0.00109671		114.055	0.000408697	0.000345813		325.434	0.00333943	0.00294838		130.362	0.000514395	0.000519686
161.067	0.000859582	0.000790161		109.722	0.000419639	0.000307195		306.077	0.00302469	0.00262128		130.357	0.000551265	0.000518518		190.783	0.00122959	0.00109806		114.055	0.00041694	0.000345813		325.438	0.00392858	0.00294847		130.363	0.000519818	0.00051969
161.075	0.00103208	0.000790239		109.722	0.000404887	0.000307196		306.919	0.0035241	0.00263505		130.363	0.000464282	0.000518566		195.489	0.00129016	0.0011472		114.055	0.000440294	0.000345816		326.865	0.0035831	0.0029746		130.363	0.000539129	0.000519692
161.078	0.000470135	0.000790264		110.048	0.00044655	0.000309983		306.923	0.00429418	0.0026351		130.363	0.000424947	0.000518566		195.649	0.00108102	0.00114889		114.055	0.000464236	0.000345816		328.109	0.00347958	0.00299701		130.363	0.000528482	0.000519693
161.079	0.000853505	0.000790278		110.048	0.000423079	0.000309984		308.08	0.00387616	0.00265407		130.363	0.00047475	0.000518566		195.898	0.00127426	0.00115151		114.056	0.000570478	0.000345817		328.133	0.00375125	0.00299743		130.363	0.000420649	0.000519693
161.08	0.000330955	0.000790287		110.048	0.000407473	0.000309985		308.099	0.00302173	0.00265438		130.363	0.000470655	0.000518566		196.151	0.00120017	0.00115417		114.056	0.000491986	0.000345821		328.434	0.00183803	0.00300279		130.363	0.000284801	0.000519696
161.08	0.000311285	0.000790292		110.05	0.000444289	0.000309997		308.119	0.00337305	0.00265471		130.363	0.000484405	0.000518567		197.081	0.00139512	0.00116398		114.056	0.000503848	0.000345821		328.436	0.0019888	0.00300284		130.363	0.000324444	0.000519696
161.395	0.000912644	0.000793362		110.05	0.000415642	0.000309998		309.026	0.00311145	0.00266962		130.363	0.000453374	0.000518568		197.159	0.0013649	0.0011648		114.056	0.000508317	0.000345822		328.442	0.00347635	0.00300294		130.363	0.000312731	0.000519697
161.402	0.00105584	0.000793426		111.797	0.000391907	0.000324974		309.088	0.00345086	0.00267065		130.363	0.000480543	0.000518568		198.089	0.00126241	0.00117463		114.056	0.000510156	0.000345823		328.447	0.00371104	0.00300303		130.363	0.000229796	0.000519697
161.403	0.000892077	0.00079344		111.797	0.000409428	0.000324974		309.115	0.00310469	0.00267108		130.364	0.000246192	0.000518571		198.425	0.00147623	0.00117819		114.056	0.000454916	0.000345823		328.452	0.00284552	0.00300311		130.364	0.000289453	0.000519699
161.413	0.000394093	0.000793534		111.798	0.000426466	0.00032498		310.099	0.00293244	0.00268732		130.364	0.00024297	0.000518571		198.761	0.00135234	0.00118176		114.057	0.000310291	0.000345826		328.864	0.0033077	0.00301053		130.364	0.000623055	0.000519701
161.414	0.000859155	0.000793544		111.799	0.000395699	0.000324985		310.119	0.00232396	0.00268765		130.364	0.000370413	0.000518571		199.433	0.0013988	0.00118889		114.081	0.000461932	0.000346034		328.944	0.00343794	0.00301206		130.364	0.000563676	0.000519702
161.415	0.000871566	0.000793554		111.799	0.00040478	0.000324987		310.123	0.00318058	0.00268771		130.364	0.000281014	0.000518572		199.64	0.00123173	0.00119109		114.308	0.000445234	0.000347981		328.948	0.00319133	0.00301215		130.364	0.000529453	0.000519704
161.739	0.000841664	0.000796721		111.799	0.000395483	0.000324987		310.126	0.00144886	0.00268777		130.364	0.000332044	0.000518575		200.172	0.00151794	0.00119674		114.308	0.000428227	0.000347982		329.117	0.00364365	0.0030154		130.364	0.000539098	0.000519704
161.747	0.000932472	0.000796798		111.942	0.000388141	0.00032622		311.107	0.00320402	0.002704		130.364	0.000576944	0.000518575		202.421	0.00133572	0.00122076		114.308	0.000459285	0.000347982		330.078	0.00357386	0.00303388		130.364	0.000523714	0.000519705
161.751	0.000898743	0.000796838		111.942	0.000365871	0.00032622		311.126	0.00366737	0.00270432		130.364	0.000530721	0.000518576		202.423	0.000557225	0.00122078		114.56	0.000457115	0.000350144		331.518	0.00367216	0.00306138		130.365	0.000302837	0.000519708
162.074	0.000924127	0.000799991		111.943	0.000441143	0.000326221		311.13	0.00321378	0.00270439		130.364	0.000532384	0.000518576		202.655	0.00142336	0.00122327		114.56	0.000449563	0.000350145		332.936	0.00382014	0.00308751		130.365	0.000297375	0.000519709
162.075	0.00110667	0.000800004		112.381	0.000407659	0.000329996		311.134	0.00154261	0.00270445		130.364	0.000539648	0.000518576		202.755	0.000984272	0.00122433		114.56	0.000425	0.000350145		333.018	0.00351347	0.00308898		130.365	0.000279452	0.00051971
162.126	0.000861456	0.000800504		112.381	0.00045841	0.000329996		312.115	0.00326325	0.00272073		130.365	0.000536904	0.000518578		202.756	0.000828249	0.00122434		114.56	0.000476071	0.000350145		333.42	0.00365399	0.00309623		130.48	0.000533922	0.000520688
162.327	0.000796811	0.000802469		112.381	0.000405481	0.000329996		312.123	0.00165651	0.00272088		130.365	0.000320152	0.000518581		202.757	0.00127473	0.00122436		114.811	0.000461437	0.000352299		336.429	0.00367562	0.00315192		130.481	0.000483226	0.000520693
162.572	0.000913917	0.000804867		112.382	0.000418837	0.000329996		312.129	0.00173873	0.00272097		130.365	0.000323159	0.000518581		202.759	0.000602956	0.00122437		114.811	0.000468931	0.000352299		336.434	0.00434307	0.00315202		130.481	0.000475682	0.000520694
162.743	0.000826466	0.000806537		112.382	0.000426267	0.000329996		312.133	0.00200855	0.00272104		130.365	0.000289731	0.000518583		203.092	0.00141087	0.00122795		114.812	0.000485383	0.000352305		336.931	0.00393845	0.00316114		130.481	0.000481903	0.000520694
163.063	0.000850994	0.000809674		113.047	0.000421512	0.00033573		312.135	0.00160551	0.00272106		130.365	0.000286843	0.000518584		203.093	0.00130743	0.00122796		114.812	0.000474094	0.000352307		345.05	0.00397524	0.00330815		130.481	0.000452704	0.000520695
163.07	0.000887893	0.000809741		113.047	0.000396183	0.000335732		312.138	0.00319417	0.00272112		130.48	0.000880119	0.000519475		203.095	0.000555496	0.00122798		114.812	0.00053347	0.000352309		346.055	0.00369772	0.0033262		130.691	0.000380159	0.000522478
163.071	0.000779278	0.000809756		113.047	0.000424659	0.000335732		312.142	0.00119809	0.00272118		130.48	0.00052876	0.000519476		203.428	0.00221224	0.00123156		115.515	0.000515442	0.000358353		351.125	0.00412417	0.00341362		130.691	0.000272148	0.000522484
163.399	0.000886721	0.000812967		113.048	0.000433429	0.000335733		312.144	0.00134394	0.00272121		130.48	0.000709347	0.000519477		203.429	0.00165458	0.00123157		115.515	0.000519838	0.000358354		352.133	0.00430527	0.00343066		130.692	0.000337425	0.000522485
163.571	0.000849069	0.00081466		113.053	0.000442938	0.000335782		312.146	0.00113063	0.00272124		130.481	0.000460426	0.000519484		203.765	0.00137658	0.00123518		115.804	0.00048444	0.000360836		353.136	0.0044825	0.00344757		130.692	0.000566001	0.000522488
163.573	0.000930277	0.000814681		113.053	0.000435351	0.000335783		312.147	0.00134498	0.00272127		130.692	0.000237386	0.00052112		204.437	0.00139214	0.00124241		115.805	0.000476943	0.00036085		354.947	0.00406387	0.00347792		130.692	0.000561927	0.000522488
163.575	0.000846814	0.000814697		113.299	0.000417218	0.000337904		312.149	0.00136493	0.00272131		130.692	0.000282765	0.00052112		204.772	0.00204885	0.00124601		115.805	0.000435048	0.000360851		358.983	0.0046752	0.0035451		130.692	0.000541191	0.000522489
163.58	0.000923172	0.000814744		113.299	0.000417594	0.000337905		313.119	0.0016795	0.00273745		130.692	0.000314361	0.00052112		204.773	0.00153304	0.00124603		115.949	0.00045616	0.000362091		362.928	0.00347954	0.0036121		130.692	0.00055764	0.000522489
164.078	0.000950209	0.00081963		113.3	0.000419865	0.000337911		313.122	0.00325497	0.00273751		130.692	0.000378903	0.000521121		205.109	0.00143388	0.00124965		116.297	0.000456913	0.000365093		362.936	0.00196881	0.00361222		130.692	0.000537803	0.000522489
164.57	0.000887416	0.000824466		113.551	0.000423637	0.000340077		313.126	0.00147475	0.00273757		130.692	0.000336626	0.000521121		205.733	0.00149471	0.00125638		116.297	0.000444053	0.000365093		362.94	0.00430255	0.0036123		130.692	0.000545395	0.000522491
164.735	0.000895731	0.000826098		113.551	0.00042811	0.000340078		313.134	0.00243014	0.00273771		130.692	0.000504409	0.000521122		206.753	0.00135799	0.00126743		116.298	0.000429801	0.000365099		362.945	0.00171273	0.00361238		130.692	0.000539241	0.000522491
165.078	0.000828105	0.000829474		113.551	0.000461598	0.000340079		313.136	0.00168543	0.00273774		130.692	0.000548058	0.000521123		207.082	0.00139764	0.00127098		116.298	0.000399577	0.000365101		362.953	0.00579071	0.0036125		130.698	0.000588298	0.000522544
165.45	0.000873195	0.00083313		113.551	0.000443345	0.000340079		313.142	0.00331423	0.00273783		130.692	0.000331879	0.000521123		207.089	0.00142922	0.00127107		116.298	0.000376071	0.000365101		363.941	0.00394947	0.00362882		130.699	0.000694008	0.000522544
165.784	0.00105027	0.000836429		113.551	0.000445864	0.000340079		313.146	0.00328552	0.00273791		130.692	0.000533883	0.000521125		207.093	0.00296727	0.00127111		116.298	0.00038032	0.000365103		364.938	0.0041111	0.00364527		130.699	0.000517311	0.000522544
168.388	0.000939157	0.000862182		113.552	0.000394561	0.000340084		313.15	0.00153497	0.00273797		130.692	0.000536049	0.000521125		207.417	0.00148526	0.00127463		116.548	0.000467893	0.000367258		365.056	0.00429865	0.00364722		130.699	0.000546778	0.000522545
168.407	0.00096774	0.000862371		113.552	0.000414979	0.000340085		313.151	0.00174491	0.002738		130.692	0.000534842	0.000521125		207.425	0.00141229	0.00127471		116.548	0.000677837	0.000367261		367.032	0.00461895	0.00368127		130.699	0.000684702	0.000522546
169.072	0.000883883	0.000868981		113.552	0.000392363	0.000340085		314.125	0.00329277	0.00275427		130.692	0.000526195	0.000521126		207.429	0.00184683	0.00127476		116.549	0.000350291	0.000367262		367.072	0.00448412	0.003682		130.699	0.000544056	0.000522546
169.739	0.000984402	0.000875617		113.552	0.000392499	0.000340085		314.13	0.00342804	0.00275435		130.693	0.000526637	0.000521127		207.753	0.0014977	0.00127828		116.549	0.00038999	0.000367263		368.909	0.00459337	0.00371267		130.7	0.000537439	0.000522556
172.777	0.00103051	0.000905962		113.552	0.000408896	0.000340086		314.145	0.00325113	0.0027546		130.693	0.00052179	0.000521128		207.763	0.000558822	0.00127838		116.549	0.000447767	0.000367267		368.919	0.00500439	0.00371283		130.7	0.000579153	0.000522556
173.094	0.00104219	0.000909142		113.802	0.000702383	0.000342247		314.149	0.00332754	0.00275467		130.693	0.000383608	0.000521129		208.089	0.00152111	0.00128193		116.549	0.000451197	0.000367267		369.136	0.00442058	0.0037164		130.7	0.000578296	0.000522557
174.122	0.000976975	0.000919462		113.802	0.000453333	0.000342248		315.099	0.00351666	0.00277058		130.693	0.000324244	0.000521129		208.099	0.000691436	0.00128203		116.549	0.000470418	0.000367267		370.14	0.00606616	0.00373292		130.7	0.000536003	0.000522559
174.127	0.00110868	0.000919516		113.803	0.000436411	0.000342254		315.134	0.00351058	0.00277117		130.693	0.000326865	0.00052113		208.102	0.00156038	0.00128206		116.549	0.000468751	0.000367267		370.143	0.00559412	0.00373298		131.027	0.000609877	0.000525335
176.57	0.00104295	0.000944147		113.803	0.000461191	0.000342254		315.153	0.00372983	0.00277149		130.693	0.000283271	0.000521132		208.425	0.00174912	0.00128558		116.55	0.000422801	0.000367273		373.009	0.00461391	0.00378048		131.027	0.000508616	0.000525336
181.393	0.00109609	0.000993202		113.803	0.000433905	0.000342254		315.162	0.00312075	0.00277164		130.693	0.00026435	0.000521132		208.432	0.00259646	0.00128565		116.55	0.000398497	0.000367276		373.014	0.00210429	0.00378056		131.027	0.000533233	0.000525336
182.725	0.00131312	0.00100684		114.054	0.000465586	0.000344421		316.875	0.00326323	0.00280047		130.693	0.000293886	0.000521132		208.433	0.00153024	0.00128567		116.795	0.000514736	0.000369395		374.012	0.0044707	0.0037972		131.027	0.000504932	0.000525338
183.142	0.00109496	0.00101113		114.054	0.00046497	0.000344424		320.063	0.00341189	0.00285453		130.699	0.000578412	0.000521176		209.104	0.00217395	0.00129297		116.796	0.00045738	0.000369396		375.005	0.00473441	0.00381347		131.027	0.00029463	0.000525343
183.454	0.00108539	0.00101433		114.054	0.000459444	0.000344424		321.066	0.00345203	0.00287166		130.699	0.000536242	0.000521178		209.105	0.00153981	0.00129299		116.796	0.000426974	0.000369396		376.076	0.00529899	0.00383098		131.028	0.000611659	0.000525347
183.646	0.00114267	0.00101631		114.054	0.000452838	0.000344424		323.017	0.003705	0.00290512		130.699	0.000578085	0.000521178		211.762	0.00158903	0.00132206		116.796	0.00049852	0.000369397		376.253	0.00509354	0.00383388		131.028	0.000533135	0.000525348
184.073	0.00118933	0.0010207		114.054	0.000449322	0.000344424		323.13	0.00346786	0.00290706		130.699	0.00075193	0.000521179		212.433	0.00147014	0.00132944		116.796	0.000424104	0.000369397		378.904	0.00291301	0.00387713		131.028	0.000545335	0.000525348
189.142	0.00124492	0.00107317		114.054	0.000447694	0.000344425		324.126	0.00332218	0.00292421		130.7	0.000358898	0.000521185		212.768	0.00202277	0.00133313		116.796	0.000447329	0.000369397		378.91	0.00233772	0.00387722		131.028	0.00055842	0.000525349
189.646	0.00113268	0.00107842		114.054	0.000453517	0.000344425		324.869	0.00350725	0.00293705		130.7	0.000601489	0.000521186		212.769	0.00148568	0.00133314		116.796	0.000471721	0.000369398		378.913	0.00197922	0.00387726		131.028	0.000565037	0.000525349
190.153	0.00103989	0.00108371		114.054	0.000439985	0.000344426		325.044	0.00352683	0.00294008		130.7	0.000560981	0.000521187		213.104	0.00158328	0.00133682		116.796	0.000420096	0.000369404		378.918	0.00469619	0.00387735		131.036	0.000553614	0.000525415
190.402	0.00119793	0.0010863		114.054	0.00047013	0.000344426		325.134	0.00359327	0.00294163		130.7	0.00054638	0.000521187		214.187	0.00159779	0.00134878		116.799	0.000384101	0.000369426		378.923	0.00186036	0.00387743		131.036	0.000582136	0.000525417
190.783	0.00113397	0.00109028		114.055	0.000419471	0.00034443		325.146	0.00340553	0.00294185		130.701	0.000517682	0.00052119		216.819	0.00171791	0.00137797		116.799	0.000291858	0.000369427		378.926	0.00317059	0.00387748		131.363	0.000538266	0.000528199
195.646	0.00123929	0.00114141		114.055	0.000463931	0.000344431		325.434	0.00335265	0.00294683		130.967	0.000567235	0.000523263		220.1	0.00167207	0.00141464		116.799	0.000594247	0.000369428		378.929	0.00224349	0.00387752		131.363	0.000453426	0.000528199
195.648	0.00107063	0.00114143		114.055	0.000509423	0.000344432		325.438	0.0034816	0.00294691		131.027	0.000656164	0.000523729		220.604	0.00192639	0.0014203		116.799	0.00024967	0.000369428		379.921	0.00469555	0.00389448		131.363	0.000689293	0.0005282
195.897	0.00133048	0.00114406		114.055	0.000533652	0.000344432		326.094	0.0034637	0.00295827		131.027	0.000580106	0.00052373		221.108	0.00188396	0.00142597		116.799	0.000507511	0.00036943		380.125	0.00538524	0.00389817		131.363	0.000410206	0.0005282
196.654	0.00133887	0.00115207		114.081	0.000406329	0.000344657		326.118	0.00369959	0.00295869		131.027	0.000562861	0.00052373		226.094	0.00173335	0.00148245		116.8	0.000662867	0.00036943		380.478	0.00455156	0.00390391		131.363	0.000608398	0.000528201
197.081	0.00136704	0.0011566		114.307	0.000452372	0.000346612		326.137	0.00348522	0.00295902		131.027	0.000544576	0.000523732		226.097	0.00143515	0.00148248		116.8	0.000481031	0.000369431		380.484	0.00454188	0.00390401		131.363	0.000396841	0.000528205
197.159	0.00125747	0.00115742		114.307	0.000402555	0.000346612		326.141	0.00342193	0.0029591		131.027	0.000565679	0.000523733		226.601	0.00154605	0.00148823		116.8	0.000416569	0.000369431		380.492	0.00488597	0.00390414		131.363	0.000329051	0.000528206
197.417	0.00138827	0.00116016		114.307	0.000461977	0.000346612		326.866	0.00352908	0.00297169		131.028	0.00091213	0.000523735		227.606	0.00180272	0.00149971		116.8	0.000443995	0.000369432		380.497	0.00409469	0.00390422		131.363	0.000287779	0.000528206
198.425	0.00153985	0.00117087		114.307	0.000430278	0.000346612		327.102	0.00354006	0.00297579		131.028	0.000377498	0.000523738		227.609	0.00153089	0.00149975		116.8	0.000325711	0.000369432		380.505	0.00490611	0.00390435		131.364	0.000579376	0.00052821
199.433	0.00148913	0.00118161		114.308	0.000408106	0.00034662		327.125	0.00362375	0.00297621		131.028	0.000438489	0.000523739		228.108	0.0023475	0.00150546		116.8	0.000495703	0.000369434		380.513	0.00457656	0.00390448		131.364	0.000559206	0.000528211
199.769	0.0014242	0.00118519		114.308	0.000426573	0.00034662		327.149	0.00350738	0.00297662		131.028	0.000596738	0.00052374		228.112	0.00167049	0.00150552		116.8	0.000281358	0.000369435		380.52	0.0109021	0.00390459		131.364	0.00054352	0.000528211
201.749	0.00140334	0.00120637		114.559	0.000454733	0.000348793		328.109	0.00353266	0.00299337		131.028	0.000629276	0.00052374		228.614	0.00190714	0.00151126		116.8	0.000249342	0.000369436		382.827	0.00454113	0.00394232		131.364	0.000541658	0.000528212
202.086	0.000545006	0.00120999		114.559	0.000435204	0.000348793		328.133	0.00358626	0.00299379		131.028	0.000568336	0.000523741		228.617	0.00149796	0.0015113		116.8	0.00027306	0.000369436		382.911	0.00464068	0.00394369		131.364	0.000544366	0.000528212
202.15	0.00134882	0.00121067		114.559	0.000426701	0.000348793		328.442	0.00338037	0.00299919		131.028	0.00054202	0.000523741		229.116	0.00353992	0.00151703		116.8	0.000278918	0.000369437		384.824	0.00503225	0.00397504		131.364	0.000528118	0.000528213
202.419	0.000778926	0.00121356		114.56	0.000398153	0.0003488		328.447	0.00391358	0.00299928		131.029	0.00029436	0.000523747		229.118	0.00189255	0.00151705		116.8	0.000271227	0.000369438		384.884	0.00222306	0.00397602		131.364	0.000544301	0.000528213
202.42	0.000822184	0.00121357		114.811	0.000499528	0.000350974		328.862	0.00337083	0.00300653		131.029	0.00033617	0.000523748		229.121	0.00143005	0.00151708		116.8	0.000226583	0.000369438		384.887	0.00212992	0.00397606		131.365	0.000261872	0.000528216
202.421	0.00128399	0.00121358		114.811	0.000519771	0.000350975		328.865	0.00334842	0.00300659		131.03	0.000455142	0.000523751		229.619	0.00219042	0.00152282		116.8	0.000267773	0.000369438		384.893	0.00183295	0.00397615		131.365	0.000378304	0.000528216
202.422	0.000599291	0.0012136		115.804	0.000418839	0.000359589		328.944	0.00390756	0.00300797		131.035	0.000462175	0.000523793		229.622	0.00186449	0.00152284		116.801	0.000306994	0.000369439		384.895	0.00220627	0.0039762		131.377	0.000950066	0.000528322
202.655	0.00130663	0.00121609		115.804	0.000430243	0.00035959		329.117	0.00363505	0.003011		131.036	0.000349936	0.000523799		230.123	0.00186092	0.00152862		116.801	0.000181124	0.00036944		384.898	0.00200282	0.00397625		131.378	0.000513167	0.000528329
202.754	0.000565768	0.00121716		115.804	0.000436803	0.000359591		329.136	0.00383653	0.00301134		131.036	0.00055956	0.000523802		230.126	0.00187476	0.00152864		116.801	0.000128195	0.00036944		384.901	0.001945	0.00397629		131.378	0.000600799	0.000528329
202.755	0.000566376	0.00121717		116.296	0.000432704	0.000363868		329.141	0.00379374	0.00301142		131.036	0.000562663	0.000523802		232.592	0.00180917	0.00155714		116.801	0.00016967	0.000369441		384.904	0.00207393	0.00397634		131.378	0.000535428	0.000528335
202.758	0.000625443	0.0012172		116.296	0.000436465	0.00036387		330.078	0.00358164	0.00302786		131.036	0.000570971	0.000523802		232.595	0.00150101	0.00155718		116.801	0.000440826	0.000369442		384.907	0.00195324	0.00397638		131.378	0.000535904	0.000528335
203.09	0.000486637	0.00122077		116.296	0.000451925	0.00036387		333.018	0.00321534	0.00307975		131.036	0.000576423	0.000523804		233.084	0.00178551	0.00156285		116.801	0.000449879	0.000369444		384.91	0.00209836	0.00397643		131.378	0.00056232	0.000528335
203.093	0.00112131	0.0012208		116.296	0.000444187	0.00036387		333.421	0.00332928	0.00308689		131.037	0.000530177	0.000523806		233.094	0.00305797	0.00156296		116.801	0.000457464	0.000369444		384.912	0.00191517	0.00397647		131.379	0.00061071	0.000528336
203.427	0.0013323	0.0012244		116.296	0.000439952	0.000363871		336.429	0.00365467	0.00314052		131.037	0.000278626	0.000523808		233.096	0.00183517	0.00156298		116.801	0.000458865	0.000369444		384.915	0.0020415	0.00397652		131.379	0.000437375	0.000528341
203.764	0.00133278	0.00122803		116.296	0.000466776	0.000363871		336.434	0.00384241	0.00314061		131.037	0.000303325	0.000523809		233.099	0.00155518	0.00156302		116.801	0.000459713	0.000369444		384.921	0.00285335	0.00397661		131.379	0.000317539	0.000528343
203.766	0.000516597	0.00122804		116.296	0.000447189	0.000363871		338.788	0.00396764	0.00318291		131.362	0.000532452	0.000526347		233.585	0.00148834	0.00156867		116.801	0.000462958	0.000369445		384.924	0.00148706	0.00397666		131.379	0.00038957	0.000528343
204.101	0.00138153	0.00123165		116.297	0.000457185	0.000363871		343.137	0.00390526	0.00326182		131.363	0.000417948	0.000526351		233.588	0.00238081	0.00156871		116.802	0.000398788	0.000369448		384.927	0.00235637	0.00397671		131.38	0.000153753	0.000528347
204.102	0.000680531	0.00123167		116.297	0.000387068	0.000363878		346.056	0.00394118	0.00331537		131.363	0.000352297	0.000526353		233.591	0.00110663	0.00156874		116.802	0.000417235	0.000369451		384.93	0.002005	0.00397675		131.38	0.000529028	0.00052835
204.436	0.00137173	0.00123527		116.297	0.000388214	0.000363879		351.125	0.00411107	0.00340942		131.363	0.000402387	0.000526353		233.592	0.000884515	0.00156875		116.802	0.000405274	0.000369451		384.935	0.00484373	0.00397684		131.38	0.000597702	0.000528351
204.772	0.00221062	0.00123889		116.547	0.000447397	0.000366055		352.133	0.0043355	0.00342828		131.363	0.000393659	0.000526354		233.594	0.00204196	0.00156878		116.802	0.000243745	0.000369453		384.94	0.00158616	0.00397693		131.38	0.000540644	0.000528352
205.109	0.0013829	0.00124253		116.548	0.000425181	0.000366056		353.137	0.00539473	0.00344712		131.363	0.000733775	0.000526355		233.596	0.00093785	0.0015688		116.802	0.000409135	0.000369454		384.943	0.00190171	0.00397697		131.38	0.000560127	0.000528352
205.397	0.00137493	0.00124565		116.548	0.000447821	0.00036606		353.141	0.00606523	0.00344719		131.363	0.000639497	0.000526355		233.597	0.000782518	0.00156881		116.802	0.000239734	0.000369454		384.946	0.00156909	0.00397702		131.381	0.000363075	0.000528354
205.444	0.00156887	0.00124616		116.549	0.000415638	0.000366066		362.05	0.00420442	0.00361674		131.364	0.000294256	0.000526356		233.599	0.00182839	0.00156883		116.803	0.000331505	0.000369456		384.949	0.00195813	0.00397707		131.428	0.000513035	0.000528755
205.732	0.0013631	0.00124927		116.549	0.000418417	0.000366068		362.902	0.00469322	0.00363317		131.364	0.000360199	0.000526357		233.603	0.00148449	0.00156887		116.803	0.000220032	0.000369456		384.952	0.00192542	0.00397711		131.44	0.000633643	0.000528858
205.733	0.00189447	0.00124928		116.549	0.000401255	0.000366068		362.936	0.00204106	0.00363382		131.364	0.000298144	0.000526357		233.605	0.00263666	0.0015689		116.803	0.000187602	0.000369457		384.954	0.00192396	0.00397716		131.515	0.000515284	0.000529503
206.417	0.0013901	0.00125668		116.549	0.000411482	0.000366068		362.941	0.00431776	0.00363391		131.364	0.000321789	0.000526357		234.09	0.00201792	0.00157454		116.803	0.00030084	0.000369457		384.957	0.0019305	0.0039772		131.632	0.000591204	0.000530498
206.745	0.00149996	0.00126024		116.549	0.000383841	0.000366068		362.946	0.00220771	0.00363401		131.364	0.000372267	0.000526358		234.092	0.00209725	0.00157456		116.803	0.000317857	0.000369457		384.96	0.00199006	0.00397725		131.632	0.000621377	0.000530498
206.753	0.00139778	0.00126032		116.549	0.000409694	0.00036607		362.953	0.00506087	0.00363415		131.364	0.000381966	0.00052636		234.098	0.00186082	0.00157463		116.803	0.000331371	0.000369457		384.963	0.0020007	0.0039773		131.632	0.000569256	0.000530499
206.757	0.00156724	0.00126037		116.794	0.000564684	0.000368207		363.941	0.00367004	0.00365325		131.364	0.000288282	0.000526361		234.099	0.00239788	0.00157464		116.803	0.000208846	0.000369458		384.966	0.00201022	0.00397734		131.632	0.0005755	0.0005305
207.087	0.00100412	0.00126395		116.794	0.000659992	0.000368207		364.939	0.00439015	0.00367259		131.364	0.000538038	0.000526361		234.101	0.000877148	0.00157466		116.803	0.000286254	0.000369458		384.969	0.00168333	0.00397739		131.698	0.000588189	0.000531067
207.089	0.00140409	0.00126397		116.795	0.000416717	0.000368208		365.057	0.00415384	0.00367488		131.364	0.000538709	0.000526362		234.103	0.0018196	0.00157469		116.803	0.000346916	0.000369459		384.971	0.00211615	0.00397743		131.698	0.000554568	0.000531067
207.09	0.000790589	0.00126399		116.795	0.000500122	0.000368209		366.123	0.00413065	0.00369562		131.364	0.000543574	0.000526362		234.106	0.00143521	0.00157472		116.803	0.000346441	0.000369459		384.974	0.00189587	0.00397748		131.699	0.00053595	0.000531069
207.093	0.00182338	0.00126402		116.795	0.000459775	0.000368209		367.072	0.00453504	0.00371414		131.364	0.000531879	0.000526362		234.534	0.000748871	0.00157971		116.803	0.000370968	0.000369459		384.977	0.00209481	0.00397753		131.767	0.000571559	0.000531654
207.417	0.00140677	0.00126753		116.798	0.000300245	0.000368241		368.91	0.00498283	0.00375009		131.364	0.000537705	0.000526362		234.594	0.00256608	0.0015804		117.047	0.000547406	0.000371574		384.98	0.00199381	0.00397757		131.767	0.000587015	0.000531655
207.423	0.00293566	0.0012676		116.799	0.000329515	0.000368245		368.92	0.00452572	0.00375029		131.365	0.000550397	0.000526364		234.596	0.0020204	0.00158043		117.048	0.000502367	0.000371575		384.988	0.00226446	0.00397771		132.013	0.000595991	0.000533758
207.425	0.00135966	0.00126762		116.799	0.000225215	0.000368247		369.136	0.00446252	0.00375453		131.365	0.000554846	0.000526365		234.599	0.00165095	0.00158047		117.05	0.000454125	0.0003716		385.924	0.00314929	0.00399314		132.013	0.000589099	0.000533758
207.426	0.000715133	0.00126763		116.799	0.000326077	0.000368248		370.088	0.00459041	0.00377325		131.365	0.000537918	0.000526365		234.605	0.00191663	0.00158054		117.051	0.000420046	0.000371601		385.93	0.00240832	0.00399323		132.013	0.000505364	0.00053376
207.753	0.0013809	0.00127118		116.799	0.000186669	0.000368249		370.144	0.00595737	0.00377433		131.365	0.000266255	0.000526366		234.608	0.00131302	0.00158058		117.051	0.000338964	0.000371602		385.933	0.00213216	0.00399328		132.145	0.000478666	0.000534891
207.758	0.000736377	0.00127124		116.799	0.000176169	0.000368249		372.001	0.00456832	0.00381097		131.365	0.000271128	0.000526367		235.1	0.00198008	0.0015863		117.051	0.000344721	0.000371603		385.938	0.00486677	0.00399336		132.146	0.000683841	0.000534899
207.759	0.00072501	0.00127125		116.799	0.000285104	0.000368249		373.001	0.00213976	0.00383005		131.365	0.000254986	0.000526367		235.103	0.0017685	0.00158634		117.051	0.000448787	0.000371606		385.944	0.00235313	0.00399345		132.146	0.00116808	0.000534899
207.761	0.00134143	0.00127127		116.8	0.000185414	0.000368252		373.004	0.0021701	0.0038301		131.365	0.000287439	0.000526369		235.107	0.00245209	0.00158639		117.051	0.000359418	0.000371607		385.947	0.00168928	0.0039935		132.466	0.000431225	0.000537639
207.762	0.000569648	0.00127128		116.8	0.000455334	0.000368257		373.009	0.00459131	0.00383019		131.365	0.000269566	0.000526371		235.111	0.00212497	0.00158643		117.051	0.00058394	0.000371607		385.949	0.00226418	0.00399354		132.467	0.000280869	0.000537643
207.765	0.00139866	0.00127132		116.8	0.000455968	0.000368257		373.014	0.00214085	0.00383027		131.365	0.000322968	0.000526371		235.52	0.00177929	0.00159121		117.051	0.000415234	0.000371607		386.934	0.00194755	0.00400951		132.467	0.000576238	0.000537648
208.095	0.00126646	0.00127491		116.801	0.000417994	0.000368262		373.993	0.00550602	0.00384775		131.366	0.00030478	0.000526372		235.602	0.00223881	0.00159216		117.051	0.000469286	0.000371607		386.939	0.0046973	0.00400959		132.467	0.000659272	0.000537648
208.097	0.00129753	0.00127492		116.801	0.000395927	0.000368262		374.012	0.00446031	0.00384812		131.371	0.000566588	0.000526413		235.604	0.00250401	0.00159218		117.051	0.000452875	0.000371608		386.944	0.0026131	0.00400968		132.467	0.000595229	0.000537648
208.098	0.00065943	0.00127494		116.801	0.000417024	0.000368263		375.004	0.00440573	0.00386585		131.371	0.000519628	0.000526415		235.613	0.00312897	0.0015923		117.052	0.00039371	0.000371612		387.012	0.00535065	0.00401078		132.467	0.000634114	0.000537648
208.101	0.00152081	0.00127497		116.801	0.000415719	0.000368264		375.069	0.00502412	0.00386694		131.371	0.000534516	0.000526415		235.615	0.00252057	0.00159232		117.052	0.000333231	0.000371612		387.038	0.00488045	0.0040112		132.467	0.000578111	0.000537649
208.423	0.00176473	0.00127847		116.801	0.000174157	0.000368266		376.076	0.00470402	0.00388437		131.377	0.000682144	0.000526463		235.618	0.00161776	0.00159236		117.052	0.000558243	0.000371614		387.972	0.00498263	0.00402635		132.467	0.000582539	0.000537649
208.425	0.00149329	0.00127849		116.801	0.000197626	0.000368267		376.086	0.00486458	0.00388454		131.377	0.00119621	0.000526464		235.854	0.0019162	0.00159511		117.052	0.000270762	0.000371615		388.042	0.00565819	0.00402748		132.467	0.000572956	0.000537649
208.431	0.00155378	0.00127856		116.802	0.000330705	0.00036827		377.06	0.0045544	0.00390118		131.378	0.000528126	0.000526468		236.119	0.00199799	0.00159821		117.052	0.000174543	0.000371615		388.063	0.00500691	0.00402783		132.467	0.000690094	0.000537649
208.432	0.00142785	0.00127857		116.802	0.000324502	0.00036827		377.079	0.00553307	0.0039015		131.378	0.000563202	0.000526469		236.122	0.00177388	0.00159824		117.052	0.000145125	0.000371617		388.083	0.0051326	0.00402815		132.468	0.000537933	0.000537655
209.103	0.00177337	0.00128588		116.802	0.000319629	0.000368271		378.092	0.00461457	0.00391905		131.378	0.00088241	0.00052647		236.621	0.00216566	0.00160408		117.053	0.000178382	0.000371618		388.983	0.00456867	0.00404313		132.468	0.000523085	0.000537656
209.104	0.00155727	0.0012859		116.802	0.000336291	0.000368271		378.905	0.00297457	0.00393513		131.379	0.000502911	0.000526475		236.623	0.00198309	0.00160411		117.053	0.000454423	0.000371619		389.055	0.00555836	0.00404429		132.468	0.000526302	0.000537657
209.441	0.0013842	0.00128956		117.046	0.000545251	0.000370402		378.908	0.00236419	0.0039352		131.379	0.000520325	0.000526475		236.626	0.00160797	0.00160414		117.053	0.000455067	0.000371619		389.066	0.00227866	0.00404447		132.468	0.000553069	0.000537657
209.756	0.00157265	0.001293		117.047	0.000477355	0.000370405		378.91	0.00204877	0.00393525		131.379	0.000566882	0.000526475		237.127	0.00197576	0.00161001		117.053	0.000455143	0.00037162		389.071	0.00497024	0.00404456		132.468	0.000520992	0.000537657
209.776	0.00148893	0.00129323		117.047	0.000474282	0.000370406		378.913	0.00183349	0.0039353		131.379	0.000486121	0.000526475		237.13	0.00151282	0.00161005		117.053	0.000454105	0.00037162		389.077	0.00237895	0.00404465		132.468	0.000518921	0.000537657
211.761	0.00164376	0.00131495		117.05	0.000419782	0.000370432		378.918	0.00471487	0.0039354		131.379	0.000535649	0.000526476		237.629	0.00195885	0.00161589		117.053	0.000459634	0.000371621		389.461	0.00626639	0.00405089		132.468	0.000502355	0.000537657
212.097	0.00157954	0.00131864		117.05	0.000457193	0.000370435		378.924	0.00213825	0.00393551		131.379	0.000467441	0.000526478		239.204	0.00185131	0.00163442		117.053	0.000471528	0.000371621		389.469	0.00475551	0.00405102		132.468	0.000556242	0.000537657
212.421	0.00186429	0.00132219		117.05	0.000481277	0.000370435		378.926	0.00189737	0.00393556		131.379	0.000506267	0.000526478		239.532	0.00183317	0.00163829		117.053	0.00048193	0.000371622		389.477	0.00429519	0.00405114		132.469	0.000492004	0.000537661
212.433	0.00145869	0.00132233		117.05	0.000446142	0.000370436		378.929	0.00206669	0.00393562		131.38	0.000374655	0.000526481		239.867	0.00200618	0.00164224		117.053	0.000395467	0.000371625		389.483	0.00512475	0.00405124		132.517	0.000541021	0.000538075
212.757	0.00143188	0.00132589		117.05	0.000384244	0.000370436		378.932	0.00207594	0.00393567		131.38	0.00038838	0.000526481		240.104	0.00218575	0.00164503		117.053	0.000383991	0.000371626		389.491	0.00506229	0.00405137		132.517	0.000616578	0.000538075
212.768	0.00175554	0.00132601		117.051	0.000394842	0.000370439		379.922	0.00471863	0.00395456		131.38	0.000385459	0.000526481		240.192	0.00246103	0.00164608		117.053	0.000394566	0.000371626		389.497	0.00586262	0.00405147		132.517	0.000577686	0.000538075
212.769	0.00144738	0.00132602		117.051	0.000254372	0.00037044		379.927	0.00301009	0.00395465		131.38	0.000417586	0.000526485		240.204	0.00198843	0.00164622		117.054	0.000404012	0.000371627		389.502	0.00645362	0.00405156		132.517	0.000632276	0.000538077
213.103	0.00171906	0.0013297		117.051	0.000491143	0.000370441		380.125	0.00427575	0.00395803		131.38	0.000532688	0.000526485		240.608	0.00215923	0.00165099		117.054	0.000424058	0.000371628		389.987	0.00503645	0.00405943		132.517	0.000515249	0.000538078
213.105	0.00148555	0.00132972		117.051	0.000290093	0.000370444		380.483	0.00516794	0.00396517		131.38	0.000546463	0.000526488		241.094	0.00199708	0.00165674		117.054	0.000357528	0.000371631		390.055	0.00512473	0.00406053		132.518	0.000607854	0.000538083
213.439	0.00162131	0.0013334		117.051	0.000264583	0.000370444		380.495	0.00461282	0.00396541		131.381	0.00055812	0.000526491		241.112	0.00206147	0.00165695		117.054	0.000123472	0.000371631		390.079	0.00501417	0.00406092		133.466	0.000805409	0.000546239
218.588	0.00164263	0.00139044		117.051	0.00010512	0.000370445		380.501	0.00540508	0.00396553		131.381	0.000517555	0.000526492		241.115	0.00169187	0.00165699		117.054	0.000189154	0.000371632		390.085	0.00221954	0.00406101		133.466	0.000536432	0.000546239
219.092	0.00163343	0.00139606		117.051	0.000124951	0.000370446		380.514	0.00510534	0.00396579		131.381	0.000554691	0.000526492		241.597	0.00208891	0.00166271		117.054	0.000230971	0.000371633		391.063	0.00504065	0.00407727		133.637	0.000382982	0.000547708
220.1	0.00156759	0.00140732		117.051	0.000454109	0.000370447		380.522	0.0044788	0.00396595		131.381	0.000548581	0.000526492		241.615	0.00197879	0.00166292		117.054	0.000357634	0.000371634		391.069	0.00222211	0.00407736		133.637	0.000886125	0.00054771
220.604	0.00175545	0.00141295		117.052	0.000452077	0.000370448		380.529	0.00451517	0.0039661		131.381	0.000389683	0.000526493		241.618	0.00169507	0.00166296		117.054	0.000354257	0.000371634		391.073	0.00426172	0.00407744		133.637	0.000418836	0.000547711
221.612	0.00157221	0.00142425		117.052	0.00045638	0.000370449		380.914	0.00703104	0.00397379		131.381	0.000389904	0.000526496		241.86	0.00191574	0.00166582		117.054	0.000336835	0.000371635		391.087	0.00500766	0.00407766		133.637	0.000381527	0.000547711
225.188	0.00203572	0.00146455		117.052	0.000454459	0.000370449		380.922	0.00477003	0.00397396		131.44	0.000638105	0.000526954		242.117	0.00208132	0.00166887		117.055	0.000414371	0.000371636		391.092	0.00190457	0.00407775		133.637	0.000343365	0.000547712
225.59	0.00170332	0.0014691		117.052	0.000451716	0.00037045		381.066	0.00494753	0.00397684		131.44	0.000580105	0.000526956		242.12	0.00178504	0.00166891		117.266	0.000452282	0.000373465		391.095	0.00213984	0.0040778		133.637	0.00033267	0.000547712
226.094	0.00175079	0.0014748		117.052	0.000458148	0.00037045		382.911	0.00506929	0.00401382		131.44	0.00066596	0.000526956		242.195	0.0019108	0.00166979		117.266	0.000455806	0.000373466		392.056	0.00358305	0.00409371		133.637	0.000291796	0.000547713
226.097	0.00153259	0.00147484		117.052	0.000458814	0.000370451		383.082	0.00513628	0.00401687		131.516	0.000586062	0.000527544		242.847	0.00212939	0.00167755		117.299	0.000531222	0.000373754		392.062	0.00256304	0.00409381		133.637	0.000289846	0.000547714
226.597	0.00183252	0.00148052		117.052	0.000401803	0.000370455		384.825	0.00548397	0.00405007		131.632	0.000579816	0.000528455		243.205	0.00190964	0.0016818		117.3	0.000467574	0.000373755		392.065	0.00220644	0.00409386		133.637	0.000257716	0.000547715
226.6	0.0015778	0.00148055		117.052	0.000413499	0.000370455		384.884	0.00254326	0.00405127		131.632	0.000591632	0.000528455		243.539	0.00197071	0.00168578		117.3	0.000647504	0.000373761		392.071	0.0050134	0.00409395		133.638	0.000287381	0.000547718
227.098	0.00119285	0.00148621		117.053	0.000409836	0.000370456		384.896	0.00224579	0.0040515		131.632	0.00057306	0.000528457		243.873	0.000944519	0.00168975		117.303	0.000509442	0.000373784		392.076	0.00173661	0.00409404		133.638	0.000402876	0.000547718
227.101	0.00171889	0.00148624		117.053	0.000414883	0.000370456		384.899	0.0021361	0.00405156		131.632	0.000561151	0.000528458		243.874	0.000650232	0.00168977		117.303	0.000469145	0.000373787		392.08	0.00263313	0.0040941		133.638	0.000276216	0.000547718
227.104	0.00159142	0.00148628		117.053	0.000412733	0.000370457		384.901	0.00176437	0.00405162		131.633	0.000550465	0.000528459		243.876	0.00193137	0.00168979		117.303	0.00075286	0.000373788		392.082	0.00270207	0.00409414		133.638	0.000575799	0.000547722
227.6	0.001597	0.00149191		117.053	0.000425034	0.000370457		384.904	0.00197559	0.00405167		131.633	0.000245364	0.000528461		243.878	0.000749153	0.00168982		117.303	0.000644778	0.000373788		392.09	0.00549701	0.00409427		133.638	0.000571247	0.000547724
227.602	0.000893074	0.00149193		117.053	0.000212058	0.000370459		384.907	0.00213786	0.00405173		131.692	0.000634851	0.000528926		243.88	0.000821052	0.00168983		117.303	0.000514935	0.000373789		392.095	0.00559461	0.00409434		133.638	0.000572841	0.000547724
227.603	0.000908943	0.00149195		117.053	0.000201141	0.00037046		384.91	0.00190138	0.00405179		131.693	0.000593385	0.000528929		243.88	0.00110112	0.00168984		117.303	0.000911436	0.000373789		392.895	0.00498198	0.00410832		133.638	0.000590868	0.000547724
227.605	0.0016429	0.00149197		117.053	0.000179425	0.000370461		384.913	0.00203048	0.00405184		131.699	0.000568023	0.000528976		244.181	0.00200214	0.00169343		117.304	0.000626747	0.00037379		393.056	0.00498819	0.00411093		133.639	0.000253461	0.000547728
227.608	0.00150275	0.001492		117.053	0.000228956	0.000370462		384.916	0.00189178	0.0040519		131.699	0.000556128	0.000528978		244.19	0.00077126	0.00169354		117.304	0.000718131	0.000373791		393.079	0.00513795	0.00411131		133.639	0.000291535	0.000547729
228.107	0.00170491	0.00149769		117.054	0.000327133	0.000370465		384.919	0.00452178	0.00405196		131.699	0.000612172	0.000528978		244.192	0.00194272	0.00169356		117.304	0.000458785	0.000373793		393.084	0.00229183	0.0041114		133.639	0.000250928	0.000547729
228.109	0.00176285	0.0014977		117.265	0.000432476	0.000372308		384.921	0.00284616	0.00405201		131.699	0.0005627	0.000528979		244.195	0.000586103	0.00169359		117.304	0.000476595	0.000373796		393.097	0.00359724	0.0041116		133.639	0.000432684	0.00054773
228.111	0.00123316	0.00149772		117.302	0.00052034	0.00037263		384.924	0.0017791	0.00405207		131.767	0.000543447	0.000529514		244.211	0.00192604	0.00169378		117.304	0.000449886	0.000373796		393.103	0.00515817	0.00411169		133.973	0.000575621	0.000550611
228.112	0.00206524	0.00149774		117.302	0.000481185	0.00037263		384.927	0.0021116	0.00405213		131.767	0.000530345	0.000529514		244.213	0.000846459	0.00169381		117.305	0.000475976	0.000373799		393.108	0.00233887	0.00411179		134.222	0.000386614	0.000552764
228.609	0.00221709	0.00150341		117.302	0.000490327	0.000372632		384.93	0.00166284	0.00405219		131.768	0.000593514	0.000529515		244.527	0.00192201	0.00169756		117.305	0.000453474	0.000373799		393.421	0.00480236	0.00411687		134.222	0.000277665	0.00055277
228.613	0.0019649	0.00150345		117.302	0.000508364	0.000372633		384.935	0.00484354	0.00405229		131.768	0.00053179	0.000529521		244.546	0.00192394	0.00169778		117.305	0.000446695	0.000373801		393.427	0.00542048	0.00411697		134.223	0.000616312	0.000552772
228.616	0.00155446	0.00150349		117.302	0.000483772	0.000372635		384.941	0.00213114	0.0040524		131.769	0.000472246	0.000529523		244.861	0.000858047	0.00170154		117.305	0.000479193	0.000373801		394.063	0.00773543	0.00412733		134.223	0.000565466	0.000552773
229.117	0.00189022	0.0015092		117.303	0.00156368	0.000372639		384.943	0.00199432	0.00405246		131.769	0.000487311	0.000529523		244.862	0.000637413	0.00170156		117.305	0.000399305	0.000373804		394.068	0.00396618	0.00412742		134.223	0.000627576	0.000552773
229.619	0.00225908	0.00151493		117.303	0.000214524	0.000372639		384.946	0.00194711	0.00405252		132.013	0.000570016	0.000531441		244.866	0.00084723	0.00170161		117.379	0.00051064	0.000374444		394.072	0.00323805	0.00412748		134.223	0.000606678	0.000552773
229.621	0.0020645	0.00151496		117.303	0.000465157	0.000372641		384.949	0.00194732	0.00405258		132.013	0.000470569	0.000531442		245.199	0.00195231	0.00170558		117.551	0.000474993	0.000375934		394.078	0.00268578	0.00412758		134.223	0.000576007	0.000552774
229.624	0.00161103	0.00151499		117.303	0.000458287	0.000372641		384.952	0.00198986	0.00405263		132.013	0.000689729	0.000531442		245.201	0.000745619	0.0017056		117.551	0.000458951	0.000375935		394.081	0.00225628	0.00412763		134.223	0.000565467	0.000552774
230.123	0.00229856	0.0015207		117.303	0.000473013	0.000372642		384.955	0.00200304	0.00405269		132.014	0.00055099	0.000531443		245.533	0.00206798	0.00170958		117.551	0.000453262	0.000375936		394.087	0.00509277	0.00412772		134.223	0.000604438	0.000552775
230.125	0.00205814	0.00152072		117.303	0.000491642	0.000372642		384.958	0.00198005	0.00405275		132.014	0.000533502	0.000531444		246.532	0.00220071	0.00172155		117.551	0.000486868	0.000375936		394.092	0.00236151	0.00412781		134.223	0.000525591	0.000552776
232.087	0.00190727	0.00154322		117.303	0.000473522	0.000372643		384.96	0.00203244	0.0040528		132.03	0.000580038	0.00053157		246.86	0.00211154	0.00172549		117.551	0.000477673	0.000375937		394.095	0.00192613	0.00412786		134.223	0.000535389	0.00055278
232.591	0.00180979	0.00154902		117.303	0.000473547	0.000372643		384.963	0.00204265	0.00405286		132.147	0.000717567	0.000532486		247.185	0.00216593	0.00172939		117.551	0.000461148	0.000375937		394.098	0.00208976	0.00412791		134.224	0.000525958	0.00055278
232.595	0.00155026	0.00154906		117.304	0.000428198	0.000372646		384.966	0.00201006	0.00405292		132.266	0.000463986	0.00053342		247.519	0.002344	0.00173341		117.551	0.000505395	0.000375937		394.106	0.00558955	0.00412803		134.224	0.000537155	0.000552781
233.084	0.00171087	0.00155468		117.304	0.000513287	0.000372648		384.969	0.00209886	0.00405297		132.266	0.0005483	0.000533422		248.171	0.00200914	0.00174124		117.552	0.000454612	0.000375938		394.876	0.00311697	0.00414112		134.224	0.000539417	0.000552782
233.093	0.000915084	0.00155479		117.304	0.000418328	0.000372648		384.972	0.00210624	0.00405303		132.273	0.000530333	0.000533475		248.174	0.00160679	0.00174129		117.555	0.000426756	0.000375966		394.882	0.00236883	0.00414123		134.224	0.000516142	0.000552782
233.095	0.00177003	0.00155482		117.304	0.000414034	0.00037265		384.977	0.00240622	0.00405314		132.467	0.000270448	0.000534999		248.205	0.00215951	0.00174166		117.555	0.000420898	0.000375968		394.885	0.00219717	0.00414129		134.224	0.000505444	0.000552783
233.098	0.00160336	0.00155485		117.378	0.000448066	0.000373296		385.925	0.00273451	0.00407224		132.467	0.000285439	0.000535002		248.54	0.0020621	0.00174569		117.555	0.000425338	0.000375968		394.89	0.00510965	0.00414139		134.304	0.000623833	0.000553479
233.101	0.00183744	0.00155489		117.378	0.000492539	0.000373296		385.93	0.00215865	0.00407235		132.467	0.00029647	0.000535002		248.864	0.00213413	0.0017496		117.555	0.000503969	0.000375969		394.896	0.00172506	0.0041415		134.304	0.000567717	0.00055348
233.585	0.00202216	0.00156047		117.55	0.00050494	0.000374798		385.933	0.00199837	0.00407241		132.467	0.000567907	0.000535005		248.876	0.00208376	0.00174975		117.555	0.000494086	0.000375969		395.07	0.00538532	0.00414474		134.304	0.000671186	0.00055348
233.588	0.0020252	0.0015605		117.55	0.000483151	0.000374798		385.939	0.00489428	0.00407252		132.468	0.000481166	0.000535013		249.199	0.00213999	0.00175364		117.555	0.000485531	0.00037597		395.09	0.00514872	0.0041451		134.304	0.000702395	0.000553481
233.59	0.00148686	0.00156052		117.554	0.000581228	0.00037483		385.944	0.0020844	0.00407263		132.468	0.000522393	0.000535013		250.532	0.00208843	0.00176976		117.555	0.000509016	0.000375972		395.096	0.00323686	0.00414522		134.575	0.000653639	0.000555828
233.593	0.00190126	0.00156056		117.554	0.000444374	0.000374831		385.947	0.00202266	0.00407269		132.468	0.000495042	0.000535013		250.867	0.00206986	0.00177382		117.556	0.000552843	0.000375977		395.894	0.00447056	0.00415998		135.036	0.000680377	0.000559828
233.594	0.000828894	0.00156057		117.554	0.00048743	0.000374831		386.939	0.00472935	0.00409273		132.468	0.000503274	0.000535013		251.201	0.00100969	0.00177786		117.556	0.000497271	0.000375977		396.082	0.00566308	0.00416347		136.024	0.000558932	0.00056843
233.597	0.000764228	0.0015606		117.554	0.000448863	0.000374832		386.945	0.00282265	0.00409283		132.469	0.000522445	0.000535014		251.202	0.000763086	0.00177788		117.556	0.000519809	0.000375979		396.094	0.0052161	0.0041637		136.696	0.000652582	0.000574305
233.599	0.00182674	0.00156062		117.555	0.000479328	0.000374841		386.989	0.00530314	0.00409372		132.469	0.000345273	0.000535019		251.204	0.00204522	0.0017779		117.557	0.000502043	0.000375985		396.102	0.00539161	0.00416384		138.02	0.000597172	0.000585938
233.604	0.00126733	0.00156069		117.556	0.000468551	0.000374848		387.039	0.00493831	0.00409473		132.517	0.000575094	0.000535397		251.207	0.000689653	0.00177793		117.557	0.000487136	0.000375985		396.429	0.00501085	0.00416992		138.692	0.000611549	0.00059187
233.606	0.00184616	0.0015607		117.556	0.000485953	0.000374848		387.044	0.00285743	0.00409484		132.517	0.000581182	0.000535398		251.52	0.0020379	0.00178173		117.558	0.000457255	0.000375991		396.436	0.00537427	0.00417004		138.963	0.00063072	0.00059427
233.608	0.000815573	0.00156072		117.556	0.000475789	0.000374848		387.972	0.00514261	0.00411265		132.517	0.000573975	0.000535398		251.538	0.00207661	0.00178195		117.558	0.000390996	0.000375991		396.891	0.00506919	0.00417849		140.601	0.000646869	0.000608833
234.089	0.00168177	0.00156628		117.556	0.000487774	0.000374848		388.042	0.00480993	0.00411386		132.517	0.000554675	0.000535398		251.854	0.00209268	0.00178579		117.558	0.000447358	0.000375992		396.931	0.00486549	0.00417924		142.31	0.000672071	0.000624148
234.092	0.00198021	0.00156631		117.556	0.00048135	0.000374849		388.064	0.00563633	0.00411422		132.517	0.000542237	0.000535399		251.873	0.0023695	0.00178602		117.558	0.000408505	0.000375992		398.854	0.00519597	0.00421492		142.31	0.000595385	0.000624149
234.095	0.00108009	0.00156635		117.556	0.00047008	0.000374849		388.084	0.00501817	0.00411457		132.517	0.000549018	0.000535399		252.192	0.00206931	0.0017899		117.558	0.000427703	0.000375992		398.886	0.00521818	0.00421552		142.31	0.000628236	0.000624149
234.096	0.00140438	0.00156636		117.556	0.000465744	0.000374849		388.978	0.00266787	0.00413091		132.518	0.000532601	0.0005354		252.195	0.000912306	0.00178993		117.558	0.00044598	0.000375992		400.894	0.00366085	0.00425269		142.31	0.000653077	0.00062415
234.099	0.00129333	0.00156639		117.557	0.000453978	0.000374854		388.983	0.00482209	0.00413101		132.518	0.000535054	0.000535405		252.527	0.00206453	0.00179397		117.714	0.000164552	0.000377348		400.9	0.00257779	0.00425281		142.31	0.000740748	0.000624151
234.1	0.000813379	0.00156641		117.557	0.000408307	0.000374855		389.004	0.00558303	0.00413144		132.518	0.000540124	0.000535405		252.862	0.00118345	0.00179804		117.715	0.000452429	0.000377353		400.903	0.0024497	0.00425287		145.392	0.000718962	0.000652088
234.102	0.00181976	0.00156643		117.557	0.000411512	0.000374855		389.054	0.00585779	0.00413246		132.518	0.000519524	0.000535405		252.865	0.00209649	0.00179807		117.715	0.000450543	0.000377354		400.909	0.00528274	0.00425297		145.43	0.000787048	0.000652435
234.104	0.000514956	0.00156645		117.557	0.000397516	0.000374855		389.063	0.00173458	0.00413264		132.769	0.000517963	0.000537375		252.867	0.00100776	0.0017981		117.715	0.000453393	0.000377356		400.915	0.00241129	0.00425308		145.474	0.000817124	0.000652836
234.106	0.00155542	0.00156647		117.557	0.000457962	0.000374856		389.066	0.00198749	0.0041327		132.954	0.000660556	0.000538834		253.22	0.00210618	0.00180241		117.715	0.000479322	0.000377356		400.918	0.00189997	0.00425314		146.526	0.000804936	0.000662465
234.108	0.00152839	0.0015665		117.557	0.000466458	0.000374856		389.071	0.00494095	0.00413281		132.954	0.000535012	0.000538835		253.529	0.00327066	0.00180617		117.808	0.000452382	0.000378162		400.921	0.00223095	0.0042532		146.526	0.00121921	0.000662465
234.109	0.00233701	0.00156651		117.706	0.000530818	0.000376161		389.077	0.00200776	0.00413292		133.468	0.000561579	0.000542892		253.533	0.00117825	0.00180622		117.808	0.00047336	0.000378163		400.924	0.00247296	0.00425326		146.526	0.000907259	0.000662465
234.53	0.000771861	0.00157137		117.713	0.000189037	0.000376222		389.08	0.00216106	0.00413298		133.637	0.000427431	0.000544229		253.535	0.00084931	0.00180624		117.808	0.000507346	0.000378164		401.005	0.00518634	0.00425475		146.526	0.00087063	0.000662468
234.532	0.00178868	0.0015714		117.714	0.000443989	0.000376228		389.087	0.00671289	0.00413312		133.637	0.000466008	0.000544231		253.537	0.0020867	0.00180626		117.809	0.000549094	0.000378168		401.407	0.00485083	0.00426218		146.526	0.00153918	0.000662468
234.596	0.00195476	0.00157213		117.714	0.000455089	0.000376229		389.445	0.00529515	0.00414038		133.637	0.000356073	0.000544231		253.539	0.000715858	0.00180629		117.809	0.000488578	0.00037817		401.912	0.00534349	0.00427152		147.595	0.000913075	0.0006723
234.599	0.00139128	0.00157217		117.714	0.00044888	0.000376229		389.452	0.00513024	0.00414053		133.637	0.000443445	0.000544232		253.541	0.00146803	0.00180631		117.809	0.000482315	0.00037817		402.885	0.00528072	0.00428948		147.634	0.000693221	0.000672661
234.605	0.00192765	0.00157225		117.714	0.000450815	0.000376229		389.461	0.00521941	0.0041407		133.637	0.000372478	0.000544233		253.541	0.0014651	0.00180632		117.809	0.000457193	0.00037817		402.907	0.0053129	0.0042899		148.299	0.00071912	0.000678811
234.609	0.00164205	0.00157228		117.714	0.000456308	0.00037623		389.474	0.00564949	0.00414098		133.637	0.000261483	0.000544235		253.543	0.000710842	0.00180634		117.809	0.000523764	0.000378171		403.087	0.00525624	0.00429322		149.068	0.000843203	0.000685933
234.866	0.0017559	0.00157526		117.714	0.000543893	0.00037623		389.988	0.00519892	0.00415139		133.637	0.000630136	0.000544235		253.544	0.00110814	0.00180635		117.809	0.000514521	0.000378172		404.284	0.00529613	0.0043153		149.373	0.000871063	0.000688773
235.103	0.00170916	0.00157799		117.807	0.0004886	0.000377044		390.055	0.0050445	0.00415276		133.638	0.000312525	0.000544237		253.864	0.00269221	0.00181025		118.049	0.000469305	0.000380255		404.416	0.00543409	0.00431774		149.373	0.000760694	0.000688774
235.107	0.0019743	0.00157804		118.049	0.000488919	0.000379152		390.061	0.00339345	0.00415288		133.638	0.000341807	0.000544238		253.869	0.000844922	0.00181032		118.049	0.000447886	0.000380255		404.881	0.00541078	0.00432632		149.373	0.000827953	0.000688774
235.114	0.00161665	0.00157812		118.06	0.00052897	0.000379252		390.065	0.00380173	0.00415296		133.638	0.000285282	0.000544239		253.874	0.000735856	0.00181037		118.049	0.000528476	0.000380256		405.103	0.00558812	0.00433039		149.373	0.000820222	0.000688775
235.201	0.00191399	0.00157913		118.312	0.000460317	0.000381457		390.079	0.00506025	0.00415325		133.638	0.000625771	0.00054424		253.875	0.0014912	0.00181039		118.061	0.000500679	0.000380353		406.05	0.00542613	0.00434785		149.373	0.000728593	0.000688776
235.203	0.00184306	0.00157916		118.312	0.00045744	0.000381457		390.085	0.00230125	0.00415336		133.638	0.000544486	0.000544243		253.876	0.00141955	0.0018104		118.313	0.000511859	0.000382543		406.074	0.00556485	0.00434829		149.709	0.000867534	0.000691902
235.52	0.00187993	0.00158283		118.312	0.000485286	0.000381457		390.088	0.0021012	0.00415342		133.638	0.000550011	0.000544244		254.112	0.00196165	0.00181328		118.313	0.000502056	0.000382544		406.086	0.0057451	0.00434851		150.06	0.000763832	0.000695171
235.603	0.00228184	0.00158379		118.564	0.000462252	0.000383662		391.058	0.00606186	0.00417184		133.639	0.000554562	0.000544244		254.203	0.00073236	0.0018144		118.313	0.000493283	0.000382545		406.107	0.00650331	0.00434889		150.06	0.000687104	0.000695173
235.615	0.00236529	0.00158392		118.564	0.000491194	0.000383662		391.063	0.00513272	0.00417193		133.639	0.000586532	0.000544245		254.206	0.00215296	0.00181442		118.313	0.000521309	0.000382546		406.88	0.00580314	0.00436245		150.395	0.000805473	0.000698303
235.618	0.00172502	0.00158396		118.564	0.000443834	0.000383662		391.069	0.00226831	0.00417203		133.639	0.000570838	0.000544247		254.54	0.00275126	0.00181851		118.313	0.000539062	0.000382546		407.058	0.00508906	0.00436557		150.395	0.000629096	0.000698304
235.854	0.00172864	0.0015867		118.564	0.000450644	0.000383662		391.073	0.00355328	0.0041721		133.639	0.000303405	0.00054425		254.543	0.0022851	0.00181854		118.565	0.000490025	0.000384733		407.082	0.00569799	0.004366		150.396	0.000787187	0.000698305
236.119	0.00212648	0.00158976		118.564	0.000475619	0.000383662		391.079	0.00320709	0.0041722		133.639	0.000354103	0.000544251		254.783	0.00199215	0.00182148		118.817	0.000570613	0.000386923		407.132	0.00546883	0.00436694		150.396	0.000819448	0.000698306
236.122	0.00167996	0.0015898		118.564	0.00048047	0.000383663		391.082	0.00451959	0.00417226		133.639	0.00024165	0.000544251		255.867	0.00214588	0.00183475		120.305	0.000495924	0.000399899		408.066	0.00554368	0.0043841		150.396	0.000767878	0.000698306
236.623	0.00198739	0.00159562		120.304	0.000462556	0.000398937		391.087	0.00506958	0.00417234		133.64	0.00036616	0.000544253		256.192	0.00222143	0.00183873		120.305	0.000491523	0.0003999		409.075	0.00531377	0.00440182		150.396	0.000771542	0.000698308
237.127	0.0021634	0.00160147		120.556	0.000495591	0.000401154		391.093	0.00234237	0.00417244		133.64	0.000293883	0.000544254		256.205	0.00209586	0.00183889		120.305	0.000452929	0.000399901		409.148	0.00568347	0.00440317		150.396	0.000693733	0.000698308
237.13	0.00174191	0.00160151		120.808	0.000490379	0.00040337		391.096	0.00185043	0.00417249		133.71	0.00053527	0.00054481		256.53	0.00216924	0.00184288		120.305	0.000476347	0.000399901		410.082	0.00515775	0.00442038		150.73	0.000982948	0.000701434
237.63	0.00212456	0.00160733		120.808	0.00047065	0.000403371		391.099	0.00225539	0.00417254		133.973	0.00059234	0.000546893		256.54	0.00210459	0.00184301		120.557	0.000503278	0.000402104		410.812	0.00560139	0.00443382		150.73	0.000829574	0.000701436
239.532	0.00205741	0.00162951		120.808	0.000476169	0.000403371		392.057	0.00386463	0.00419098		133.973	0.000559216	0.000546895		256.846	0.0022783	0.00184676		120.557	0.000475542	0.000402104		412.166	0.00677455	0.0044578		150.731	0.000532354	0.00070144
239.599	0.00187111	0.00163029		120.808	0.000505628	0.000403371		392.063	0.00176878	0.0041911		133.973	0.000598505	0.000546896		256.864	0.00220961	0.00184699		120.809	0.000487035	0.000404305		412.809	0.00624692	0.00446871		150.732	0.000792733	0.000701446
240.103	0.00204064	0.00163619		120.808	0.000491779	0.000403371		392.066	0.00159219	0.00419116		133.973	0.000602542	0.000546896		256.877	0.00265102	0.00184715		120.809	0.000486553	0.000404306		413.069	0.00537928	0.00447316		150.732	0.000776048	0.000701447
240.204	0.00210884	0.00163737		120.808	0.00048425	0.000403372		392.071	0.00502811	0.00419128		133.973	0.00060628	0.000546896		257.18	0.002346	0.00185086		120.81	0.000448749	0.000404312		414.053	0.00555861	0.00449126		150.732	0.0007002	0.000701447
240.589	0.00197325	0.00164188		120.809	0.000452022	0.000403377		392.077	0.00222681	0.00419139		134.222	0.000520323	0.000548872		257.517	0.00212096	0.00185501		121.06	0.00049002	0.000406504		414.828	0.0054401	0.00450556		150.732	0.000738994	0.000701448
240.607	0.00196593	0.00164209		120.809	0.000465586	0.000403378		392.08	0.00239288	0.00419146		134.223	0.000636314	0.000548878		257.549	0.00243508	0.0018554		121.06	0.00052813	0.000406504		416.069	0.00545464	0.00452797		150.732	0.000688222	0.000701448
240.61	0.00176575	0.00164213		120.809	0.000466982	0.000403379		392.082	0.00284964	0.00419151		134.223	0.000577026	0.000548879		258.096	0.00229203	0.00186214		121.06	0.000535125	0.000406507		416.883	0.00577428	0.004543		151.065	0.000568126	0.000704572
241.093	0.00208699	0.00164778		121.059	0.000514372	0.000405582		392.091	0.00584303	0.00419167		134.223	0.000585961	0.000548879		258.209	0.0024974	0.00186353		121.06	0.000582685	0.000406507		419.081	0.00564638	0.00458284		151.065	0.000518044	0.000704572
241.105	0.00217548	0.00164793		121.059	0.00053512	0.000405583		392.095	0.00568803	0.00419175		134.223	0.000564431	0.00054888		258.779	0.00219279	0.00187056		121.252	0.000496918	0.000408184		420.065	0.00496488	0.00460049		151.065	0.000581651	0.000704573
241.115	0.00175246	0.00164804		121.059	0.000514871	0.000405583		392.101	0.0029721	0.00419184		134.223	0.000561193	0.00054888		259.115	0.00211357	0.0018747		121.252	0.000488626	0.000408184		420.906	0.00614073	0.00461593		151.065	0.000509219	0.000704573
241.597	0.00196631	0.00165369		121.059	0.000515332	0.000405583		392.896	0.00517737	0.00420646		134.223	0.000652961	0.00054888		259.162	0.00229381	0.00187528		121.252	0.000474525	0.000408185		424.968	0.00555376	0.00469274		151.065	0.00061205	0.000704574
241.615	0.00189949	0.00165391		121.059	0.000504325	0.000405585		393.055	0.00532726	0.00420971		134.223	0.00055826	0.00054888		259.452	0.00208577	0.00187886		121.252	0.000458145	0.000408186		426.022	0.00633306	0.00471344		151.066	0.00058721	0.000704575
241.618	0.0017642	0.00165395		121.251	0.000471684	0.000407271		393.06	0.003291	0.00420982		134.223	0.000555064	0.00054888		260.527	0.0021994	0.00189216		121.453	0.000472617	0.000409948		426.923	0.00596698	0.00473054		151.066	0.000547875	0.000704579
241.862	0.00087532	0.00165681		121.251	0.0004807	0.000407272		393.065	0.00377688	0.00420991		134.223	0.00055882	0.00054888		260.548	0.00237108	0.00189242		121.453	0.000495808	0.000409949		426.93	0.00312981	0.00473067		151.066	0.000377199	0.00070458
242.101	0.00215167	0.00165962		121.251	0.000458752	0.000407273		393.069	0.00283115	0.00420999		134.224	0.000539316	0.000548886		260.856	0.00245232	0.00189624		121.453	0.000476234	0.000409951		427.115	0.00656874	0.00473431		151.067	0.000417887	0.000704586
242.12	0.00211078	0.00165984		121.251	0.000468727	0.000407274		393.079	0.00520405	0.0042102		134.224	0.000518688	0.000548888		260.859	0.00125439	0.00189628		121.453	0.000468325	0.000409952		429.859	0.00657572	0.00479102		151.067	0.000446023	0.000704587
242.194	0.00193084	0.00166072		121.452	0.000501289	0.00040905		393.085	0.00260344	0.00421031		134.224	0.000549269	0.000548888		260.861	0.00113689	0.00189629		121.454	0.000475435	0.000409955		433.123	0.00574492	0.00485488		151.067	0.00054814	0.000704589
242.605	0.00222212	0.00166554		121.452	0.000487812	0.000409051		393.088	0.00291385	0.00421038		134.224	0.000535855	0.000548889		260.862	0.000911212	0.00189631		121.454	0.000473518	0.000409955		434.109	0.00681688	0.00487471		151.067	0.000786298	0.000704591
242.847	0.00224877	0.0016684		121.452	0.000476552	0.000409051		393.092	0.00372695	0.00421046		134.365	0.000584419	0.000550007		260.864	0.00221053	0.00189634		121.654	0.000500364	0.000411716		436.169	0.00616828	0.00491485		151.067	0.00078478	0.000704592
243.204	0.00200945	0.0016726		121.452	0.000487767	0.000409051		393.097	0.00276068	0.00421056		134.575	0.000650888	0.00055168		260.867	0.000655487	0.00189637		121.655	0.000484855	0.000411718		437.123	0.0061274	0.00493308		151.067	0.000756644	0.000704592
244.192	0.00192822	0.00168426		121.452	0.000478745	0.000409052		393.103	0.00512757	0.00421068		134.576	0.000550225	0.000551682		260.869	0.00158103	0.0018964		121.655	0.000485623	0.000411718		437.172	0.00474834	0.00493401		151.068	0.000747591	0.000704594
244.211	0.00191253	0.00168448		121.452	0.000454792	0.000409052		393.108	0.00196075	0.0042108		134.576	0.000600235	0.000551684		261.196	0.00101319	0.00190045		121.655	0.000475806	0.000411718		437.178	0.00486558	0.00493413		151.068	0.000580984	0.000704599
244.527	0.00192085	0.00168821		121.653	0.000482253	0.000410826		393.111	0.00230073	0.00421086		134.576	0.000597037	0.000551684		261.197	0.000805646	0.00190046		121.655	0.000476108	0.000411721		438.126	0.00578948	0.00495563		151.068	0.000341709	0.0007046
244.861	0.000981805	0.00169216		121.654	0.000470819	0.000410827		393.421	0.00487011	0.00421716		134.576	0.00050437	0.000551685		261.199	0.00220365	0.00190049		121.856	0.000699874	0.000413483		438.185	0.00548561	0.00495701		151.068	0.000357582	0.0007046
244.862	0.000714887	0.00169217		121.654	0.000478263	0.000410829		394.063	0.014124	0.00422881		135.037	0.000704316	0.000555357		261.202	0.000923347	0.00190052		121.856	0.000480207	0.000413486		442.893	0.00624173	0.0050623		151.068	0.000267184	0.000704601
244.864	0.00194611	0.0016922		121.654	0.000474334	0.00041083		394.068	0.00464261	0.0042289		135.352	0.000710382	0.000557881		261.203	0.00098871	0.00190054		121.856	0.000407312	0.000413487		442.9	0.00319645	0.00506247		151.068	0.000361709	0.000704602
247.185	0.00203601	0.00171972		121.654	0.000487245	0.00041083		394.072	0.00272155	0.00422896		136.024	0.000541425	0.000563263		261.532	0.00135232	0.00190462		121.856	0.000476718	0.000413488		444.89	0.00616768	0.00511215		151.069	0.000351081	0.000704606
247.519	0.00289292	0.00172369		121.654	0.00050356	0.00041083		394.076	0.00220992	0.00422902		136.025	0.000635964	0.000563266		261.534	0.00211545	0.00190465		121.857	0.000507578	0.000413492		446.097	0.00569025	0.00514258		151.401	0.00073769	0.000707724
247.531	0.00209578	0.00172384		121.855	0.0004093	0.000412608		394.078	0.00291049	0.00422906		136.511	0.00059887	0.000567178		261.537	0.00220648	0.00190469		122.058	0.000508819	0.000415259		447.105	0.00716162	0.0051681		151.402	0.000899866	0.00070773
248.17	0.00194444	0.00173145		121.855	0.000458779	0.00041261		394.081	0.00183797	0.00422912		136.511	0.00065246	0.000567178		261.54	0.000969122	0.00190472		122.058	0.000555213	0.000415259		447.134	0.00655961	0.00516883		151.402	0.00085339	0.00070773
248.205	0.00204552	0.00173186		121.855	0.000448865	0.00041261		394.087	0.00509065	0.00422921		136.512	0.000584465	0.000567185		262.168	0.00231382	0.00191252		122.058	0.000442123	0.00041526		448.113	0.00590591	0.00519366		151.402	0.000759137	0.00070773
248.876	0.00208357	0.00173986		121.855	0.00042532	0.00041261		394.093	0.00219439	0.00422931		136.512	0.000568923	0.000567185		262.186	0.00227412	0.00191275		122.058	0.000463736	0.000415261		449.121	0.00557722	0.0052178		151.402	0.000844352	0.000707732
249.211	0.00240614	0.00174385		121.855	0.00049756	0.000412611		394.096	0.00204739	0.00422937		138.218	0.000657637	0.000580986		262.206	0.00107298	0.00191299		122.26	0.000508627	0.000417032		450.172	0.00618625	0.00524387		151.402	0.000720835	0.000707734
249.536	0.00195281	0.00174774		121.855	0.000526275	0.000412611		394.098	0.00214569	0.00422942		138.692	0.000694994	0.000584848		262.209	0.00223983	0.00191303		122.297	0.000533508	0.000417362		451.173	0.00302741	0.00526856		151.403	0.000824194	0.000707743
250.532	0.00180201	0.00175965		121.855	0.000488977	0.000412611		394.101	0.00168294	0.00422946		138.692	0.000605683	0.000584848		262.543	0.0021997	0.00191719		122.432	0.000512872	0.000418549		451.18	0.00651429	0.00526874		151.404	0.000701393	0.000707745
251.204	0.00202874	0.00176771		122.056	0.000535511	0.000414388		394.106	0.00535087	0.00422955		138.692	0.00082925	0.000584849		262.565	0.00237377	0.00191745		122.461	0.000483142	0.000418803		452.182	0.00430346	0.00529434		151.737	0.00093449	0.000710874
251.519	0.00203614	0.00177149		122.057	0.000475882	0.000414393		394.113	0.00273964	0.00422966		138.964	0.000710643	0.000587063		262.861	0.00220168	0.00192114		122.461	0.000483456	0.000418804		452.188	0.00594631	0.00529451		151.737	0.000955302	0.000710875
251.538	0.00211536	0.00177171		122.057	0.000502302	0.000414393		394.137	0.00483611	0.00423009		140.026	0.000906556	0.000595762		262.878	0.00130816	0.00192134		122.461	0.000478146	0.000418805		452.849	0.00723559	0.00531138		151.737	0.000909169	0.000710875
251.854	0.0020774	0.00177551		122.258	0.000545205	0.000416172		394.272	0.00523	0.00423242		140.026	0.000719514	0.000595763		262.881	0.00225471	0.00192139		122.462	0.000473838	0.00041881		453.176	0.00440466	0.00531972		151.737	0.000786838	0.000710876
252.081	0.00206262	0.00177824		122.258	0.000522471	0.000416174		394.885	0.00202161	0.00424304		142.01	0.000774404	0.000612157		262.884	0.000907526	0.00192142		122.663	0.000498883	0.000420578		453.184	0.00323986	0.00531993		151.738	0.00112257	0.000710884
252.19	0.00084456	0.00177954		122.258	0.00048517	0.000416174		394.891	0.00512115	0.00424313		142.31	0.000700594	0.000614653		262.9	0.00248368	0.00192162		122.663	0.000523386	0.000420578		453.188	0.00301352	0.00532003		152.978	0.000819771	0.000722577
252.192	0.00206626	0.00177957		122.258	0.000507329	0.000416174		394.896	0.00234798	0.00424323		142.31	0.000614249	0.000614654		263.534	0.00234005	0.00192951		123.239	0.000487761	0.000425658		453.196	0.00662987	0.00532022		152.978	0.000789744	0.000722577
252.527	0.00204876	0.00178359		122.259	0.000461387	0.000416174		395.071	0.00521764	0.00424626		142.311	0.000659412	0.000614658		263.867	0.00263705	0.00193367		123.239	0.000492035	0.000425658		453.203	0.00244331	0.00532041		152.978	0.000824502	0.000722578
252.862	0.000961148	0.00178762		122.259	0.000451518	0.000416175		395.076	0.00282789	0.00424635		142.311	0.000618788	0.000614658		264.205	0.00235208	0.00193789		123.44	0.000505935	0.00042743		453.207	0.00241035	0.00532051		152.978	0.000817068	0.000722579
252.864	0.00208116	0.00178765		122.431	0.000475363	0.0004177		395.082	0.00305135	0.00424645		145.43	0.000758988	0.000640852		264.878	0.00229701	0.0019463		123.44	0.000220509	0.000427434		453.211	0.00238383	0.00532061		152.978	0.000774172	0.000722579
253.199	0.00207329	0.00179168		122.46	0.000495878	0.000417956		395.09	0.00516712	0.0042466		145.432	0.000696136	0.000640862		265.213	0.00239927	0.00195048		124.087	0.000561927	0.000433145		454.192	0.00272645	0.0053456		153.038	0.000899691	0.000723146
253.529	0.00220333	0.00179566		122.46	0.000535957	0.00041796		395.096	0.00248697	0.0042467		145.433	0.000587941	0.000640873		265.517	0.00274149	0.00195429		124.087	0.00051873	0.000433148		454.198	0.00583897	0.00534578		153.459	0.000977208	0.000727133
253.533	0.0010197	0.00179571		122.662	0.000513055	0.000419743		395.101	0.00413696	0.00424678		145.475	0.000832904	0.000641226		265.549	0.00235238	0.00195469		124.087	0.00053422	0.000433149		454.205	0.00474586	0.00534595		154.513	0.000847965	0.000737139
253.534	0.000745442	0.00179572		122.864	0.000557148	0.000421531		395.11	0.00739149	0.00424694		145.475	0.000862451	0.000641227		266.192	0.000694577	0.00196274		124.254	0.000473116	0.000434624		455.201	0.00503673	0.00537129		154.557	0.00117946	0.00073756
253.54	0.000878235	0.00179579		123.238	0.000535116	0.000424852		395.118	0.00627012	0.00424708		145.475	0.000715302	0.000641228		266.525	0.00229803	0.00196691		124.254	0.000511696	0.000434625		455.208	0.00499213	0.00537145		154.559	0.000744634	0.000737574
253.541	0.00166474	0.00179581		123.238	0.000490575	0.000424852		395.895	0.00468951	0.00426126		145.71	0.000774101	0.000643224		266.859	0.00267387	0.00197111		124.254	0.000527648	0.000434625		456.219	0.00693421	0.00539698		154.732	0.000821875	0.000739227
253.543	0.000847277	0.00179582		123.238	0.000504188	0.000424853		395.957	0.00522204	0.00426253		146.526	0.000853134	0.000650159		268.193	0.00227306	0.00198788		124.254	0.0004873	0.000434625		458.867	0.00696921	0.00546307		154.974	0.000712847	0.00074153
253.776	0.00214074	0.00179864		123.238	0.000483722	0.000424853		396.083	0.00584678	0.0042651		146.526	0.00122062	0.000650159		268.196	0.00131097	0.00198791		124.254	0.000483487	0.000434626		460.048	0.00734177	0.00549295		155.061	0.00100357	0.000742363
253.868	0.000973111	0.00179974		124.086	0.000486136	0.000432381		396.089	0.00278105	0.00426522		146.526	0.000779214	0.000650159		268.528	0.00247975	0.00199209		124.455	0.000522197	0.000436406		464.417	0.00676917	0.00560048		155.061	0.000931603	0.000742364
253.871	0.00206579	0.00179978		124.086	0.000478857	0.000432382		396.094	0.00569492	0.00426533		146.526	0.000902281	0.00065016		268.866	0.00232001	0.00199635		124.455	0.000504438	0.000436406		465.183	0.00694231	0.00561806		155.061	0.00104094	0.000742364
253.874	0.000890073	0.00179981		124.253	0.000537218	0.000433866		396.102	0.00545738	0.0042655		146.526	0.00117649	0.000650162		268.869	0.00110585	0.00199638		124.657	0.00053548	0.000438191		466.168	0.00869223	0.00564069		155.061	0.000820212	0.000742365
253.875	0.000822861	0.00179983		124.253	0.000492367	0.000433868		396.43	0.00472655	0.00427199		147.595	0.000754755	0.000659291		269.108	0.00234268	0.0019994		124.657	0.000514907	0.000438191		466.184	0.003755	0.00564105		155.063	0.00114266	0.000742378
253.876	0.00126206	0.00179984		124.454	0.000462371	0.000435655		396.437	0.00570183	0.00427212		147.634	0.000642878	0.000659627		269.2	0.0023998	0.00200056		124.657	0.000517023	0.000438192		466.191	0.00674132	0.00564123		155.063	0.000858298	0.000742381
254.111	0.00210036	0.00180268		124.454	0.000496798	0.000435657		396.891	0.00486959	0.00428016		147.634	0.000652357	0.000659627		269.539	0.00138785	0.00200484		124.657	0.000509845	0.000438192		466.199	0.00331947	0.00564141		155.064	0.000750745	0.000742388
254.208	0.00213012	0.00180385		124.455	0.000515926	0.000435658		397.086	0.00510312	0.00428397		147.634	0.000795262	0.000659629		269.871	0.00259109	0.00200903		124.657	0.000498974	0.000438193		466.206	0.00529986	0.00564157		155.391	0.000745556	0.000745519
254.447	0.0020723	0.00180673		124.455	0.000493719	0.000435659		397.106	0.00529669	0.00428431		147.634	0.000702787	0.000659631		270.104	0.00227173	0.00201197		124.657	0.000504587	0.000438193		467.175	0.00754362	0.00566512		155.392	0.000791518	0.000745523
254.542	0.00222885	0.00180788		124.455	0.000515011	0.00043566		398.118	0.00519771	0.00430241		149.068	0.000842965	0.000671968		270.206	0.00127177	0.00201325		124.657	0.000526347	0.000438194		467.186	0.00370102	0.00566539		155.397	0.00060536	0.000745573
254.783	0.00193116	0.00181079		124.656	0.000503603	0.000437452		398.855	0.00520039	0.00431608		149.068	0.000752762	0.000671969		270.207	0.000753626	0.00201327		124.657	0.000516113	0.000438194		467.193	0.00532122	0.00566554		155.398	0.000789549	0.00074558
255.12	0.00197787	0.00181486		124.656	0.000524526	0.000437452		398.886	0.00574873	0.00431666		149.069	0.00101122	0.000671979		270.21	0.00236387	0.0020133		124.858	0.000584704	0.000439977		467.2	0.00571107	0.0056657		155.398	0.000836695	0.00074558
255.533	0.00242727	0.00181986		124.656	0.000511375	0.000437452		400.891	0.00319519	0.0043534		149.374	0.000899694	0.000674613		270.212	0.000780948	0.00201334		124.859	0.000506597	0.000439979		468.178	0.00620833	0.00568832		155.398	0.00077382	0.000745586
255.791	0.00211197	0.00182299		124.656	0.000500372	0.000437452		400.894	0.00280306	0.00435346		149.374	0.000888728	0.000674617		270.547	0.000951035	0.00201757		124.859	0.000514432	0.00043998		468.186	0.0056152	0.0056885		155.399	0.000671194	0.000745588
256.192	0.00229464	0.00182784		124.656	0.000501475	0.000437452		400.898	0.00225872	0.00435352		149.709	0.000529476	0.000677521		270.566	0.00238554	0.00201781		124.859	0.000513657	0.00043998		468.2	0.0039813	0.00568883		155.399	0.000619501	0.000745589
256.204	0.00215602	0.00182799		124.656	0.000510664	0.000437453		400.9	0.00235522	0.00435357		149.71	0.000738616	0.000677527		270.879	0.00261582	0.00202176		125.06	0.000485276	0.000441767		468.207	0.00653608	0.005689		155.399	0.000867543	0.000745594
256.529	0.00225104	0.00183193		124.853	0.00057516	0.000439207		400.903	0.00217647	0.00435362		150.396	0.000725474	0.000683487		270.882	0.00245805	0.00202181		126.096	0.000571419	0.000450973		468.215	0.00353072	0.00568918		155.399	0.000920389	0.000745594
256.54	0.00218141	0.00183206		124.857	0.000554268	0.000439241		400.909	0.00524628	0.00435373		150.396	0.000703445	0.000683488		271.216	0.00230483	0.00202603		126.766	0.000530308	0.00045694		469.191	0.00720008	0.00571183		155.399	0.000844532	0.000745594
256.845	0.0022103	0.00183577		124.858	0.000540059	0.000439248		400.915	0.00213398	0.00435383		150.396	0.000815805	0.00068349		271.237	0.00238134	0.0020263		126.768	0.00048305	0.000456953		469.209	0.00577328	0.00571226		155.399	0.000921874	0.000745595
257.516	0.00212144	0.00184392		124.858	0.000553367	0.000439249		400.918	0.00192729	0.00435389		150.731	0.000812187	0.000686402		271.909	0.00259714	0.00203482		126.768	0.000496992	0.000456957		469.216	0.00487787	0.00571242		155.4	0.00079472	0.000745596
257.851	0.00231474	0.00184799		124.858	0.000537901	0.000439249		400.921	0.00193674	0.00435395		150.731	0.000794839	0.000686404		272.206	0.00251147	0.00203858		126.769	0.000552331	0.000456959		470.193	0.00703326	0.0057352		155.4	0.000800905	0.000745597
258.096	0.0023691	0.00185097		125.059	0.000511981	0.000441043		400.927	0.0023904	0.00435406		150.732	0.000672049	0.000686412		272.878	0.00257799	0.00204712		126.769	0.000557505	0.00045696		478.922	0.00749234	0.00595926		155.4	0.000389087	0.000745602
258.21	0.00222051	0.00185235		125.059	0.000571204	0.000441043		401.913	0.00538219	0.00437324		150.732	0.000935182	0.000686412		273.114	0.00247148	0.00205012		126.936	0.000518474	0.000458449		480.309	0.00756275	0.0059932		155.4	0.000391452	0.000745605
258.43	0.00224721	0.00185504		125.059	0.000573229	0.000441044		402.885	0.00533975	0.00439146		150.732	0.000755428	0.000686413		273.518	0.00292504	0.00205524		126.936	0.000541828	0.000458449		481.215	0.0070764	0.00601611		155.401	0.000386298	0.000745606
258.779	0.0024917	0.00185929		126.095	0.000570514	0.00045029		402.907	0.00531461	0.00439193		150.732	0.00073892	0.000686413		274.863	0.00286447	0.00207237		126.936	0.000524228	0.000458451		482.03	0.00723519	0.00603744		155.401	0.000362558	0.000745606
259.115	0.00210071	0.00186338		126.767	0.000569194	0.000456301		403.013	0.00515345	0.00439411		150.732	0.000900943	0.000686414		275.534	0.00263089	0.00208093		127.46	0.000516742	0.000463133		487.099	0.00733661	0.00616915		155.404	0.000855589	0.000745639
259.443	0.00249112	0.00186739		126.767	0.000582625	0.000456303		403.087	0.00530381	0.00439564		150.732	0.000817496	0.000686415		276.194	0.00254458	0.00208936		127.46	0.000497126	0.000463135		488.828	0.0077539	0.0062148		155.565	0.000778365	0.000747177
259.451	0.00246902	0.00186748		126.767	0.000526362	0.000456305		403.911	0.00644262	0.00441113		150.732	0.000684275	0.000686416		276.529	0.0026647	0.00209365		127.46	0.000510203	0.000463136		498.901	0.00481587	0.00648424		155.565	0.00092612	0.000747177
260.193	0.00213855	0.00187654		126.767	0.000514275	0.000456305		404.082	0.00628826	0.00441427		151.066	0.000520844	0.000689324		276.866	0.00265975	0.00209796		127.46	0.000508813	0.000463136		498.915	0.00820815	0.00648461		155.565	0.000918494	0.000747178
260.195	0.000937822	0.00187657		126.767	0.000537011	0.000456305		404.091	0.00569344	0.00441443		151.066	0.000643161	0.000689324		277.537	0.00252329	0.00210656		127.461	0.000544768	0.000463136		498.924	0.00398718	0.00648486		155.565	0.000969113	0.000747178
260.526	0.00225448	0.00188062		126.768	0.000543556	0.000456306		404.095	0.00564757	0.00441451		151.066	0.000413446	0.000689329		277.871	0.0026779	0.00211084		127.461	0.000515483	0.000463137		499.917	0.00983728	0.00651181		155.565	0.000880059	0.000747178
260.86	0.00115929	0.00188471		126.935	0.000548759	0.000457804		404.417	0.00582772	0.00442083		151.067	0.000510751	0.000689337		278.21	0.00266681	0.00211518		127.662	0.000472034	0.000464939		500.913	0.00783014	0.00653798		155.565	0.000865294	0.000747178
260.862	0.000696862	0.00188472		127.459	0.000527096	0.000462507		404.882	0.0055224	0.00442971		151.068	0.000741383	0.000689342		278.545	0.00274434	0.00211948		127.662	0.000560529	0.000464939		504.885	0.00936232	0.00664612		155.566	0.00113035	0.000747192
260.864	0.00220729	0.00188475		130.431	0.000532339	0.000489275		405.029	0.00568084	0.00443244		151.068	0.000765383	0.000689343		278.566	0.00261688	0.00211975		129.047	0.000510992	0.000477351		505.079	0.00951046	0.00665131		155.727	0.000859883	0.000748731
260.867	0.000930581	0.00188478		130.431	0.000562113	0.000489276		405.067	0.00560354	0.00443314		151.068	0.000751462	0.000689345		279.092	0.00257063	0.00212651		130.43	0.000653389	0.000489795		505.111	0.00883449	0.00665216		155.727	0.000894167	0.000748732
260.869	0.00116004	0.00188481		130.431	0.000560181	0.000489277		405.079	0.00622784	0.00443336		151.068	0.000746606	0.000689345		279.238	0.0028073	0.00212839		130.432	0.000528744	0.000489808		507.875	0.0084172	0.0067275		155.728	0.000765837	0.000748736
261.195	0.00104042	0.00188881		130.431	0.000540332	0.000489277		405.103	0.00546357	0.00443381		151.068	0.000731381	0.000689346		280.101	0.00281838	0.00213948		130.432	0.000536684	0.000489809		508.983	0.00863513	0.0067585		155.733	0.000854623	0.000748789
261.197	0.000917096	0.00188882		130.599	0.000581708	0.000490792		405.962	0.00625644	0.00444993		151.068	0.000746848	0.000689346		282.116	0.00262562	0.00216548		130.432	0.000561448	0.000489811		509.986	0.00912439	0.00678671		155.734	0.000921893	0.000748795
261.202	0.000983834	0.00188888		130.599	0.000570232	0.000490794		406.05	0.00551318	0.00445159		151.069	0.000500082	0.000689349		283.111	0.00266171	0.00217834		130.432	0.000570993	0.000489811		510.9	0.00847353	0.00681255		155.734	0.000926644	0.000748796
261.534	0.00217695	0.00189296		138.027	0.000612839	0.000558682		406.074	0.00534762	0.00445204		151.07	0.000356074	0.000689358		283.119	0.00262653	0.00217845		130.432	0.000578624	0.000489812		512.051	0.00865165	0.00684479		155.734	0.00103696	0.000748798
261.893	0.00224733	0.00189736		138.027	0.000672263	0.000558682		406.087	0.00592382	0.00445227		151.402	0.000568493	0.000692266		283.124	0.00291189	0.0021785		130.432	0.000597075	0.000489813		513.903	0.00998425	0.00689651		155.734	0.000906547	0.000748798
262.208	0.00222807	0.00190123		138.361	0.000689163	0.00056177		406.098	0.00614357	0.00445248		151.402	0.00086263	0.000692267		284.119	0.00248534	0.00219139		130.432	0.000579467	0.000489813		513.914	0.00954866	0.00689683		155.735	0.000891669	0.000748807
262.211	0.000873023	0.00190126		138.699	0.000602925	0.000564887		406.106	0.0060625	0.00445263		151.402	0.000890557	0.000692267		285.114	0.00261354	0.0022043		130.432	0.000591355	0.000489814		513.927	0.0150448	0.00689719		155.735	0.000870203	0.000748808
262.543	0.0022223	0.00190534		138.699	0.000608543	0.000564888		406.881	0.00547501	0.00446866		151.402	0.00073977	0.000692268		285.139	0.0026967	0.00220463		130.434	0.000510024	0.000489824		513.933	0.0117327	0.00689736		155.735	0.00097483	0.000748808
262.564	0.00238667	0.0019056		140.719	0.000642672	0.000583619		407.058	0.00543465	0.00447236		151.402	0.000865467	0.000692268		286.135	0.00267161	0.00221756		130.599	0.00053433	0.00049132		513.949	0.0111862	0.00689779		155.735	0.000880284	0.000748808
262.861	0.00233722	0.00190924		140.719	0.000659298	0.00058362		407.082	0.00534431	0.00447285		151.403	0.00085267	0.00069227		288.138	0.00296478	0.00224365		130.6	0.000571251	0.000491321		513.958	0.00888634	0.00689805		155.735	0.000948096	0.000748808
262.877	0.00149764	0.00190945		141.312	0.000616693	0.000589133		407.133	0.00529755	0.0044739		151.403	0.000841089	0.000692271		294.103	0.00270918	0.00232177		130.6	0.000612997	0.000491322		513.97	0.00847617	0.00689839		155.735	0.000823492	0.000748809
262.881	0.00225433	0.00190949		141.312	0.000652982	0.000589136		407.776	0.00484244	0.00448731		151.403	0.000741471	0.000692271		296.114	0.00125743	0.00234823		130.6	0.00057159	0.000491322		513.983	0.00746565	0.00689875		155.735	0.000867465	0.00074881
263.216	0.00222015	0.00191361		142.793	0.000695737	0.000602949		408.06	0.0032143	0.00449323		151.403	0.000853941	0.000692272		296.116	0.0010488	0.00234825		130.6	0.000612095	0.000491323		514.066	0.00823482	0.00690107		155.736	0.000816826	0.00074881
263.533	0.00232826	0.00191751		142.793	0.000654648	0.000602949		408.066	0.00541115	0.00449335		151.403	0.000721703	0.000692276		296.122	0.00109716	0.00234834		130.6	0.000570155	0.000491325		514.868	0.00503786	0.00692354		155.736	0.000851021	0.00074881
263.55	0.00235549	0.00191772		142.793	0.000696708	0.00060295		408.09	0.00557128	0.00449385		151.404	0.000599385	0.000692278		296.126	0.00173079	0.00234838		130.769	0.000598377	0.000492848		514.878	0.00423726	0.00692382		155.736	0.000398232	0.000748819
264.205	0.00335978	0.00192578		143.127	0.000663373	0.000606076		408.141	0.00566555	0.00449491		151.404	0.00107213	0.000692279		297.117	0.00141563	0.00236145		130.769	0.000568699	0.000492849		514.883	0.00329242	0.00692396		155.737	0.000322076	0.000748819
264.878	0.00228855	0.00193408		143.352	0.000685381	0.000608174		409.074	0.00548825	0.00451436		151.404	0.00091266	0.00069228		297.119	0.00121984	0.00236147		130.769	0.0006135	0.00049285		514.893	0.00865674	0.00692423		155.737	0.000335778	0.000748819
265.212	0.00229059	0.00193821		143.352	0.000625413	0.000608174		409.098	0.00542856	0.00451486		151.404	0.000860126	0.00069228		297.121	0.00239137	0.0023615		130.769	0.000612369	0.00049285		514.902	0.00404161	0.0069245		156.064	0.00104475	0.000751953
265.549	0.00246542	0.00194237		143.352	0.000692295	0.000608174		409.148	0.00536072	0.00451591		151.404	0.000769468	0.000692283		297.124	0.00147493	0.00236154		130.769	0.000603111	0.00049285		514.908	0.0032468	0.00692465		156.064	0.000813851	0.000751954
266.524	0.00228512	0.00195443		143.352	0.000668762	0.000608174		410.082	0.0054167	0.00453539		151.404	0.000827306	0.000692283		297.127	0.00288451	0.00236158		133.095	0.00063376	0.000513919		514.912	0.00376814	0.00692479		156.068	0.000439498	0.000751991
268.193	0.00228157	0.00197513		143.352	0.000705427	0.000608175		410.152	0.00523658	0.00453685		151.404	0.000816355	0.000692283		297.132	0.00125548	0.00236165		133.45	0.000600406	0.000517146		514.918	0.00332349	0.00692493		156.068	0.000444762	0.000751997
268.866	0.00235008	0.00198349		143.352	0.000661008	0.000608175		411.164	0.00536716	0.00455799		151.404	0.000827549	0.000692284		297.134	0.00139265	0.00236167		135.105	0.000583401	0.000532247		514.922	0.00372801	0.00692507		156.068	0.00050314	0.000751997
269.108	0.00249373	0.0019865		143.352	0.000728026	0.000608175		413.069	0.00558551	0.00459783		151.737	0.00100482	0.000695197		297.135	0.00108252	0.00236169		135.273	0.000646432	0.000533781		515.896	0.00871993	0.00695314		156.069	0.000899685	0.000752003
269.2	0.00270999	0.00198764		145.116	0.000676787	0.000624724		414.053	0.00543817	0.00461802		151.739	0.000998791	0.000695212		297.137	0.00125307	0.00236171		138.028	0.000664394	0.000559089		516.896	0.0102539	0.00698161		156.069	0.000812651	0.000752003
269.536	0.00231207	0.00199184		145.116	0.000672403	0.000624725		414.829	0.00548058	0.00463392		151.739	0.00079486	0.000695213		298.122	0.00259535	0.00237471		138.028	0.000610144	0.000559091		518.886	0.0088294	0.00703894		156.069	0.000812102	0.000752003
269.539	0.000910868	0.00199187		145.116	0.000635751	0.000624725		415.061	0.00516196	0.00463874		152.978	0.000794179	0.000706115		298.125	0.00154612	0.00237475		138.028	0.000628813	0.000559092		520.801	0.00517131	0.00709473		156.069	0.000785465	0.000752003
269.871	0.00238502	0.00199601		145.116	0.000666131	0.000624727		416.069	0.00567572	0.00465917		152.978	0.00082419	0.000706116		298.127	0.00148783	0.00237478		138.028	0.000701785	0.000559094		520.817	0.00392351	0.0070952		156.07	0.000945018	0.000752014
269.893	0.00239104	0.00199628		145.116	0.000659532	0.000624727		416.883	0.00573721	0.00467588		152.979	0.000793556	0.000706118		298.131	0.00325014	0.00237482		138.028	0.000614689	0.000559097		520.822	0.00404687	0.00709536		156.07	0.000776211	0.000752015
270.207	0.000681439	0.00200019		145.391	0.000743877	0.000627317		418.882	0.00589618	0.0047173		153.039	0.000869369	0.000706649		298.135	0.00295041	0.00237488		138.7	0.000641069	0.000565296		520.832	0.00408279	0.00709566		156.07	0.000800646	0.000752015
270.209	0.00236587	0.00200023		145.727	0.000664973	0.000630479		419.082	0.00588831	0.00472138		154.513	0.000882259	0.000719717		298.138	0.0011171	0.00237492		140.72	0.00060362	0.000584022		520.837	0.00317659	0.0070958		156.07	0.000816548	0.000752015
270.212	0.000986775	0.00200026		145.836	0.000685936	0.000631503		419.257	0.00573049	0.0047249		155.061	0.000847174	0.000724598		298.14	0.0016213	0.00237495		140.72	0.000646983	0.000584026		520.843	0.00390244	0.00709596		156.07	0.000795694	0.000752016
270.544	0.00233304	0.0020044		146.062	0.000813982	0.000633631		420.07	0.00494241	0.00474177		155.062	0.000725804	0.000724602		298.141	0.0018733	0.00237496		140.72	0.000586791	0.000584028		520.848	0.00351833	0.00709611		156.07	0.00082178	0.000752018
270.566	0.00287582	0.00200468		146.062	0.000683403	0.000633632		420.907	0.0064343	0.00475928		155.063	0.000687076	0.000724614		299.13	0.00300922	0.00238803		140.72	0.000617982	0.000584028		520.853	0.00349489	0.00709626		156.07	0.000818476	0.000752018
270.882	0.00276139	0.00200862		146.062	0.000773196	0.000633633		421.062	0.00523284	0.00476259		155.063	0.000667528	0.000724615		299.134	0.00178261	0.00238808		140.721	0.000631656	0.000584032		520.858	0.00396943	0.00709642		156.071	0.000759494	0.000752026
271.237	0.00239027	0.00201305		146.062	0.000880969	0.000633633		421.792	0.00601468	0.00477816		155.064	0.000756062	0.000724621		299.136	0.00204962	0.0023881		140.721	0.000643472	0.000584036		520.863	0.00356963	0.00709656		156.071	0.000792584	0.000752027
271.571	0.00247303	0.00201723		146.062	0.000837169	0.000633633		423.274	0.00611104	0.00480979		155.064	0.000776093	0.000724623		299.139	0.00169949	0.00238815		140.921	0.000644014	0.000585893		520.868	0.00347978	0.00709672		156.071	0.000764878	0.000752027
271.909	0.00252413	0.00202146		146.062	0.00081675	0.000633634		424.969	0.0060599	0.00484601		155.064	0.000847719	0.000724623		299.143	0.00291806	0.00238819		140.921	0.000577729	0.000585896		520.874	0.0036924	0.00709687		156.071	0.000700444	0.000752027
272.206	0.00245899	0.00202517		146.062	0.000672056	0.000633635		426.022	0.00591524	0.00486841		155.064	0.000724184	0.000724625		299.146	0.00124479	0.00238823		142.794	0.000673208	0.000603365		520.884	0.00512528	0.00709718		156.071	0.000737049	0.000752027
272.244	0.00236217	0.00202565		146.063	0.000688045	0.000633641		426.131	0.00549054	0.00487075		155.392	0.000768287	0.000727555		299.148	0.00117852	0.00238826		142.794	0.000651653	0.000603366		520.89	0.00294252	0.00709734		156.071	0.000808733	0.000752027
272.878	0.00324367	0.00203359		146.063	0.000691453	0.000633645		426.924	0.00600338	0.0048878		155.393	0.000788052	0.000727555		299.149	0.00137813	0.00238828		142.794	0.000690551	0.000603366		520.895	0.00446666	0.00709749		156.072	0.000832801	0.000752029
273.114	0.00256284	0.00203655		146.325	0.000743987	0.000636116		427.115	0.00613914	0.00489192		155.399	0.00102705	0.000727611		299.151	0.00108707	0.0023883		142.794	0.000682938	0.000603367		520.9	0.0036495	0.00709764		156.072	0.00078999	0.000752031
273.126	0.00266167	0.0020367		146.325	0.000689102	0.000636118		428.118	0.0061376	0.00491352		155.4	0.000810543	0.000727619		299.153	0.00127494	0.00238832		142.794	0.000659538	0.000603367		520.91	0.00883606	0.00709793		156.399	0.000953616	0.000755172
273.517	0.00265258	0.00204161		146.326	0.00071431	0.000636119		429.374	0.0062004	0.00494054		155.4	0.000813428	0.00072762		300.139	0.00248511	0.00240136		142.794	0.000670968	0.000603371		520.92	0.00345184	0.00709822		156.399	0.00121724	0.000755174
273.852	0.00299493	0.0020458		146.326	0.000711882	0.00063612		430.094	0.00628545	0.00495613		155.4	0.000793441	0.000727621		300.141	0.00201912	0.00240138		143.352	0.000673111	0.000608595		520.925	0.00350881	0.00709837		156.407	0.000885961	0.00075525
274.863	0.002564	0.00205851		146.398	0.000682995	0.0006368		432.043	0.00593905	0.00499862		155.4	0.000785111	0.000727622		300.15	0.00298961	0.00240151		143.352	0.000652174	0.000608597		520.93	0.00336987	0.00709852		156.407	0.00105983	0.000755251
275.196	0.00270171	0.00206271		146.398	0.000732273	0.000636801		432.094	0.00625441	0.00499974		155.401	0.000457904	0.000727628		300.154	0.00127029	0.00240156		143.353	0.000635855	0.000608597		520.935	0.00334064	0.00709868		156.407	0.00126607	0.000755251
276.193	0.00242562	0.00207527		146.398	0.000733535	0.000636801		432.288	0.006576	0.005004		155.401	0.000459948	0.000727629		300.156	0.00117747	0.00240158		143.353	0.000684477	0.000608598		520.94	0.00340101	0.00709883		156.407	0.00104417	0.000755252
277.2	0.0026787	0.00208798		146.398	0.000711214	0.000636801		434.11	0.00618001	0.00504454		155.401	0.000527373	0.000727635		300.157	0.00147252	0.0024016		143.353	0.000673559	0.0006086		520.946	0.00352544	0.00709898		156.408	0.000859211	0.000755252
277.537	0.00244925	0.00209224		146.398	0.000688235	0.000636801		434.154	0.00565006	0.00504553		155.565	0.000888726	0.000729099		300.159	0.00113478	0.00240163		145.116	0.000686579	0.000625168		520.951	0.00349075	0.00709913		156.408	0.000980469	0.000755253
277.871	0.00248001	0.00209646		146.398	0.000721525	0.000636802		436.169	0.00603291	0.00509119		155.565	0.000931001	0.0007291		300.161	0.0013892	0.00240165		145.117	0.000679459	0.000625169		520.956	0.00347822	0.00709929		156.561	0.00097519	0.000756724
278.209	0.00328196	0.00210074		146.398	0.000756525	0.000636802		436.281	0.00587215	0.00509372		155.565	0.00106211	0.000729101		301.145	0.00231303	0.00241467		145.117	0.000642013	0.000625171		520.961	0.00349771	0.00709944		156.561	0.00095691	0.000756724
278.566	0.0024948	0.00210525		146.399	0.000697604	0.000636813		436.29	0.00603029	0.00509391		155.565	0.000958172	0.000729102		301.15	0.00354804	0.00241474		145.117	0.000673081	0.000625174		520.966	0.00356491	0.00709959		156.561	0.000830861	0.000756724
278.901	0.00272542	0.0021095		146.399	0.000725495	0.000636813		436.783	0.00574571	0.00510516		155.566	0.000772013	0.000729103		301.154	0.00313736	0.00241479		145.117	0.000677564	0.000625175		520.971	0.00311314	0.00709974		156.561	0.000955251	0.000756724
279.238	0.00290403	0.00211378		146.399	0.00070348	0.000636815		436.791	0.00690397	0.00510534		155.728	0.000776036	0.000730555		301.158	0.00308351	0.00241485		145.392	0.000691707	0.000627767		520.977	0.00350984	0.0070999		156.561	0.000794334	0.000756725
279.572	0.00259163	0.00211802		146.515	0.000687087	0.000637907		436.877	0.00578651	0.00510731		155.728	0.000977896	0.000730555		301.162	0.00121371	0.00241489		145.392	0.000755513	0.000627767		520.982	0.00327581	0.00710005		156.561	0.000998857	0.000756727
280.1	0.00286392	0.00212472		146.515	0.000701547	0.000637908		437.123	0.00630741	0.00511289		155.734	0.000868786	0.000730611		302.157	0.003388	0.00242808		145.728	0.000672591	0.000630933		520.987	0.00364016	0.0071002		156.57	0.000933176	0.000756817
281.108	0.0025818	0.00213752		146.515	0.000644438	0.000637909		437.172	0.00469902	0.00511401		155.734	0.000824311	0.000730611		302.162	0.00407394	0.00242814		145.728	0.000681309	0.000630934		520.997	0.00389317	0.0071005		156.571	0.000838443	0.000756818
282.111	0.00359891	0.0021503		146.526	0.000751076	0.000638014		437.178	0.00534478	0.00511415		155.734	0.000892124	0.000730612		302.17	0.00136994	0.00242824		145.728	0.000689166	0.000630934		521.126	0.00748502	0.00710428		156.571	0.000915818	0.000756818
282.116	0.00262847	0.00215036		146.526	0.000673377	0.000638014		438.126	0.00616632	0.00513596		155.734	0.000968729	0.000730612		303.121	0.00302646	0.00244085		145.728	0.000685431	0.000630934		521.888	0.00521891	0.00712681		156.571	0.000815668	0.000756818
283.119	0.00276298	0.00216315		146.734	0.000842972	0.000639972		438.185	0.00648968	0.00513733		155.735	0.000983627	0.000730615		303.17	0.00322769	0.00244149		145.728	0.000675644	0.000630935		521.898	0.00404035	0.00712712		156.572	0.000664499	0.000756829
283.891	0.0032151	0.00217301		146.735	0.000695698	0.000639984		439.194	0.00625074	0.0051606		155.736	0.0009787	0.000730625		303.174	0.00300435	0.00244155		146.062	0.000855004	0.000634088		521.903	0.0032963	0.00712728		156.572	0.000816207	0.00075683
284.119	0.0026871	0.00217592		146.735	0.000686795	0.000639985		442.775	0.00580426	0.00524455		155.736	0.000862148	0.000730625		303.625	0.00285293	0.00244753		146.062	0.000754714	0.000634089		521.913	0.00888963	0.00712757		156.572	0.000685523	0.000756831
285.114	0.00262764	0.00218865		146.918	0.00070352	0.000641713		442.893	0.00620231	0.00524739		155.736	0.000977325	0.000730627		303.631	0.00242293	0.0024476		146.063	0.000774656	0.00063409		521.923	0.00413992	0.00712786		156.573	0.000854533	0.000756839
286.122	0.00323818	0.00220156		146.918	0.000708324	0.000641714		444.891	0.00676766	0.00529544		155.736	0.000901186	0.000730628		304.129	0.0029196	0.00245421		146.063	0.000731183	0.000634091		521.928	0.00343923	0.00712802		156.573	0.000858534	0.000756839
286.168	0.00293542	0.00220215		146.918	0.000714826	0.000641714		446.098	0.00694181	0.00532475		156.069	0.000820395	0.000733614		304.134	0.00271228	0.00245428		146.063	0.000784686	0.000634092		521.934	0.00382064	0.00712817		156.573	0.000859827	0.000756839
288.138	0.00270651	0.00222744		146.918	0.00067219	0.000641715		446.377	0.00799328	0.00533148		156.069	0.000806046	0.000733614		304.178	0.00306269	0.00245485		146.063	0.000738673	0.000634093		522.899	0.0051935	0.00715693		156.573	0.000851457	0.000756839
294.103	0.0029	0.00230443		147.07	0.000736277	0.000643146		447.105	0.00614346	0.00534925		156.069	0.000821004	0.000733614		304.182	0.00305383	0.00245491		146.064	0.000705663	0.000634102		522.914	0.0090319	0.00715738		156.573	0.000876941	0.000756839
295.111	0.00323068	0.00231749		147.071	0.000677567	0.000643158		447.135	0.00690706	0.00534998		156.069	0.000802663	0.000733614		304.63	0.00206645	0.00246086		146.065	0.000700003	0.000634109		522.923	0.00683982	0.00715765		156.573	0.000893715	0.000756839
296.114	0.00136597	0.0023305		147.071	0.000694678	0.000643158		448.113	0.00626408	0.00537389		156.069	0.000763546	0.000733616		304.633	0.00239589	0.0024609		146.326	0.000697566	0.000636581		523.013	0.00902983	0.00716034		156.573	0.000973249	0.00075684
296.116	0.00116393	0.00233052		147.071	0.000718375	0.000643158		448.172	0.00705949	0.0053753		156.07	0.000766569	0.000733625		305.134	0.00225769	0.00246754		146.326	0.000666059	0.000636581		523.917	0.00891012	0.0071874		156.573	0.000821847	0.000756841
296.119	0.00285848	0.00233056		147.071	0.000703418	0.00064316		449.097	0.00625914	0.00539749		156.07	0.000785203	0.000733625		305.137	0.00245698	0.00246758		146.326	0.000705211	0.000636582		523.947	0.0103408	0.0071883		156.574	0.000817708	0.000756852
296.122	0.000937557	0.0023306		147.071	0.000703593	0.000643161		449.121	0.00627486	0.00539808		156.07	0.000751397	0.000733625		305.641	0.00288333	0.00247427		146.326	0.000648989	0.000636582		524.016	0.00901589	0.00719039		156.574	0.000772399	0.000756852
296.124	0.00145855	0.00233063		147.119	0.000787895	0.000643609		450.105	0.00615957	0.00542247		156.07	0.000786112	0.000733625		306.145	0.00268235	0.00248096		146.326	0.000706365	0.000636583		524.039	0.00941901	0.00719105		156.574	0.000727956	0.000756852
297.115	0.00173707	0.00234349		147.119	0.000802697	0.000643609		450.124	0.00692565	0.00542293		156.07	0.000783812	0.000733626		306.194	0.00311431	0.0024816		146.327	0.000720303	0.000636585		524.299	0.00949534	0.0071989		156.574	0.000750702	0.000756855
297.119	0.00124421	0.00234354		147.406	0.000881201	0.000646322		450.172	0.00670434	0.0054241		156.071	0.000775372	0.000733626		306.649	0.00289894	0.00248764		146.327	0.000667811	0.000636586		524.958	0.0084027	0.00721882		156.574	0.000779449	0.000756855
297.121	0.00203497	0.00234356		147.407	0.000705008	0.000646334		451.173	0.00245329	0.00544906		156.071	0.000752646	0.000733627		307.657	0.00295557	0.00250103		146.327	0.000699289	0.000636588		525.027	0.00624676	0.00722092		157.064	0.000490349	0.000761566
297.124	0.00157754	0.0023436		147.407	0.000739385	0.000646335		451.18	0.00651287	0.00544924		156.071	0.000772761	0.000733628		308.09	0.00318986	0.00250678		146.399	0.000741944	0.000637265		525.036	0.00425659	0.00722119		157.074	0.000973854	0.000761664
297.127	0.00288452	0.00234364		147.407	0.000713552	0.000646335		451.188	0.00335713	0.00544942		156.072	0.000754967	0.000733637		309.115	0.00313193	0.0025204		146.399	0.000739111	0.000637265		525.046	0.00899495	0.0072215		157.074	0.000942725	0.000761665
297.132	0.00110065	0.00234371		147.743	0.000736662	0.000649513		452.165	0.00915826	0.00547403		156.072	0.000789004	0.000733637		310.119	0.00207979	0.00253374		146.4	0.000805603	0.000637277		525.056	0.00255851	0.0072218		157.075	0.000822974	0.000761666
297.133	0.00133685	0.00234373		147.743	0.000773185	0.000649513		452.182	0.00400924	0.00547444		156.072	0.000768962	0.000733638		310.122	0.00315776	0.00253378		146.4	0.000680551	0.000637279		525.962	0.00939069	0.00724946		157.075	0.00141328	0.000761666
297.135	0.00120383	0.00234375		147.743	0.000710642	0.000649514		452.189	0.00626282	0.00547461		156.072	0.000836399	0.000733638		310.135	0.00334674	0.00253395		146.4	0.000741314	0.000637279		526.03	0.00947164	0.00725155		157.075	0.00084478	0.000761666
297.137	0.00116863	0.00234377		147.743	0.000725161	0.000649514		452.195	0.00291427	0.00547479		156.072	0.000769453	0.000733641		310.627	0.00322136	0.00254049		146.4	0.000726888	0.00063728		526.038	0.00501077	0.0072518		157.077	0.000872127	0.000761689
297.139	0.00138215	0.0023438		147.743	0.000681487	0.000649514		453.176	0.0046056	0.00549926		156.4	0.000904167	0.000736581		311.121	0.00202685	0.00254705		146.4	0.000688829	0.00063728		526.045	0.0052468	0.00725201		158.574	0.000844097	0.000776154
298.122	0.00297232	0.00235657		147.743	0.000713585	0.000649515		453.184	0.00346299	0.00549946		156.4	0.0019818	0.000736581		311.125	0.00171028	0.0025471		146.4	0.00071568	0.000637281		526.054	0.00865464	0.00725229		158.574	0.000848421	0.000776154
298.127	0.0014448	0.00235663		148.059	0.000747859	0.000652503		453.189	0.00252537	0.00549956		156.4	0.00105413	0.000736582		311.127	0.00132226	0.00254713		146.516	0.000635767	0.000638373		526.064	0.00362181	0.00725258		158.577	0.000765323	0.000776178
298.13	0.00320982	0.00235668		148.415	0.000691267	0.000655884		453.196	0.00666054	0.00549974		156.4	0.000943905	0.000736584		311.13	0.00314513	0.00254717		146.516	0.000698578	0.000638377		526.866	0.00910064	0.00727728		158.577	0.000799579	0.00077618
298.138	0.001031	0.00235677		148.562	0.00136685	0.000657273		453.203	0.00311234	0.00549992		156.4	0.000899573	0.000736584		311.136	0.00330731	0.00254725		146.516	0.000684257	0.000638377		527.03	0.00621952	0.0072823		160.407	0.00131844	0.000793994
298.14	0.00164784	0.0023568		148.562	0.000758519	0.000657281		453.208	0.00248287	0.00550002		156.408	0.000931732	0.000736657		311.137	0.00204411	0.00254726		146.517	0.000702367	0.000638385		527.038	0.00898626	0.00728257		160.407	0.0009399	0.000793995
298.141	0.00181409	0.00235682		148.563	0.000747205	0.000657281		453.211	0.00286038	0.00550011		156.561	0.000927083	0.000738032		311.623	0.00300114	0.00255372		146.527	0.000726983	0.000638482		527.046	0.00453756	0.00728281		160.408	0.000853003	0.000793999
299.13	0.0029888	0.00236967		148.563	0.000749049	0.000657282		454.188	0.00336867	0.00552429		156.561	0.000942653	0.000738032		311.635	0.00294399	0.00255387		146.528	0.000692822	0.000638486		527.052	0.00497396	0.007283		160.408	0.000884275	0.000794
299.136	0.00252916	0.00236975		148.564	0.000671301	0.000657293		454.192	0.00269139	0.00552439		156.561	0.000855574	0.000738033		312.115	0.00361027	0.00256025		146.691	0.000744098	0.000640031		527.062	0.00881443	0.00728329		162.567	0.00090887	0.000815195
299.139	0.00124246	0.00236979		148.564	0.000665506	0.000657294		454.198	0.00572976	0.00552456		156.561	0.00118076	0.000738033		312.125	0.00143853	0.00256039		146.718	0.00068366	0.000640284		527.072	0.00379684	0.00728359		164.221	0.000773712	0.000831575
299.142	0.00291059	0.00236983		149.064	0.000709176	0.000662043		454.205	0.00504614	0.00552473		156.561	0.000914553	0.000738035		312.127	0.00137969	0.00256041		146.734	0.00072002	0.00064044		527.077	0.00285065	0.00728376		164.221	0.000945478	0.000831575
299.146	0.00117096	0.00236987		149.064	0.000777823	0.000662044		454.211	0.00292443	0.00552489		156.562	0.00088301	0.000738036		312.129	0.0014552	0.00256044		146.735	0.000808348	0.000640442		528.02	0.00694896	0.00731251		164.222	0.000999088	0.000831585
299.147	0.0010597	0.0023699		149.066	0.000773766	0.000662064		455.201	0.00495584	0.00554939		156.563	0.000716139	0.000738046		312.131	0.00148457	0.00256046		146.736	0.00069632	0.000640455		528.029	0.00599846	0.00731279		164.223	0.000603004	0.000831587
299.149	0.00134904	0.00236992		149.066	0.000733051	0.000662065		455.207	0.00491872	0.00554954		156.563	0.000831215	0.000738046		312.134	0.00238894	0.00256051		146.736	0.00069366	0.000640459		528.035	0.00339066	0.00731297		164.223	0.000482703	0.000831589
299.151	0.00094038	0.00236994		149.569	0.000518537	0.000666847		455.213	0.00453741	0.00554969		156.571	0.000989925	0.000738119		312.138	0.00317823	0.00256056		146.919	0.00071816	0.000642187		528.046	0.00931996	0.00731328		164.224	0.000867329	0.000831603
299.153	0.00122724	0.00236996		149.569	0.000471789	0.000666847		456.037	0.00624265	0.00557052		156.571	0.00123075	0.000738122		312.141	0.00138267	0.00256061		146.919	0.000696832	0.00064219		528.056	0.00377182	0.00731359		164.225	0.000787356	0.000831609
299.154	0.00131479	0.00236998		149.57	0.000810558	0.000666852		456.22	0.00655955	0.00557502		156.571	0.00101388	0.000738122		312.143	0.00120917	0.00256063		146.919	0.000691884	0.000642191		528.063	0.00798602	0.00731383		164.225	0.000790947	0.00083161
299.156	0.0011172	0.00237001		149.57	0.000743896	0.000666855		457.229	0.00650353	0.00559991		156.571	0.000871328	0.000738122		312.145	0.00151035	0.00256066		147.07	0.000733317	0.00064362		528.073	0.00818657	0.00731412		164.225	0.000810926	0.000831614
300.133	0.00360171	0.00238272		149.57	0.000765018	0.000666855		458.868	0.00830048	0.00564232		156.572	0.000758779	0.000738131		312.643	0.00289736	0.00256726		147.07	0.000732299	0.000643622		528.086	0.00754555	0.00731454		164.225	0.000788445	0.000831614
300.138	0.00182279	0.00238278		149.57	0.000765944	0.000666855		460.049	0.00681317	0.00567238		156.572	0.000921583	0.000738133		313.118	0.00176789	0.00257358		147.071	0.000687126	0.000643622		528.099	0.0097434	0.00731493		166.307	0.00080436	0.000852389
300.14	0.0016583	0.00238281		149.57	0.000774627	0.000666855		460.844	0.00700785	0.00569333		156.573	0.000827994	0.000738139		313.122	0.00328467	0.00257363		147.071	0.000728366	0.000643624		528.11	0.0106945	0.00731529		166.308	0.000717758	0.000852392
300.146	0.00323999	0.00238288		149.57	0.000762896	0.000666856		462.173	0.00696119	0.00572868		156.573	0.000800974	0.00073814		313.125	0.00128285	0.00257367		147.072	0.000702654	0.000643634		528.87	0.00855193	0.00733904		166.308	0.000930939	0.000852396
300.15	0.00296884	0.00238294		149.57	0.000757613	0.000666856		462.84	0.00760429	0.00574653		156.574	0.000959282	0.000738151		313.129	0.00141638	0.00257372		147.072	0.000713162	0.000643638		529.028	0.00935397	0.00734401		166.308	0.000993445	0.000852398
300.154	0.0011903	0.00238298		149.572	0.000742407	0.000666867		464.176	0.00695637	0.00578245		156.574	0.000796243	0.000738152		313.131	0.00135396	0.00257375		147.406	0.000798326	0.000646805		529.039	0.004489	0.00734434		166.308	0.000855277	0.000852399
300.155	0.00102674	0.002383		149.572	0.000676285	0.000666867		464.188	0.00727222	0.0057828		156.575	0.000816451	0.000738152		313.133	0.00155292	0.00257377		147.407	0.000689208	0.000646807		529.046	0.00691696	0.00734458		166.308	0.0009756	0.0008524
300.157	0.00147811	0.00238302		149.572	0.000707549	0.000666867		465.095	0.00664285	0.00580684		156.575	0.00101793	0.000738152		313.134	0.00193061	0.00257379		147.407	0.000760428	0.00064681		529.054	0.00796648	0.00734484		166.308	0.000820206	0.000852401
300.159	0.00109666	0.00238305		149.572	0.000672572	0.000666868		465.162	0.0067441	0.00580854		156.575	0.000791719	0.000738154		313.136	0.0012048	0.00257382		147.744	0.000783689	0.000650005		529.062	0.00917911	0.00734508		166.762	0.00109151	0.000856952
300.161	0.00127796	0.00238307		149.572	0.000711574	0.000666869		465.175	0.00412093	0.00580889		156.575	0.000779112	0.000738154		313.138	0.00117247	0.00257385		147.744	0.000712402	0.000650005		529.077	0.00907632	0.00734556		166.762	0.000968573	0.000856952
300.162	0.00150216	0.00238309		150.059	0.000703432	0.000671509		465.183	0.00713967	0.0058091		156.575	0.000785677	0.000738155		313.141	0.00276415	0.00257388		147.744	0.000696712	0.000650006		529.087	0.00414892	0.00734588		168.217	0.000845647	0.000871613
301.145	0.00268102	0.00239587		150.059	0.000726315	0.000671509		465.191	0.00365688	0.00580931		156.575	0.000770267	0.000738155		313.142	0.00191842	0.0025739		147.744	0.000716946	0.000650006		529.094	0.00641632	0.00734609		168.218	0.000928033	0.000871615
301.15	0.00256165	0.00239594		150.059	0.0007854	0.00067151		466.168	0.00809028	0.00583542		157.077	0.000823202	0.000742681		313.146	0.00318779	0.00257394		147.744	0.000705217	0.000650006		530.036	0.00642471	0.00737586		168.952	0.0010318	0.000879045
301.154	0.00306816	0.00239599		150.059	0.000749944	0.00067151		466.179	0.00336449	0.00583573		157.078	0.000907085	0.000742682		313.149	0.00112143	0.00257399		147.744	0.000721603	0.000650008		530.045	0.00481474	0.00737617		169.664	0.00105436	0.000886275
301.158	0.00320627	0.00239605		150.059	0.000745775	0.000671512		466.184	0.00312506	0.00583586		157.078	0.000828979	0.000742683		313.151	0.00100585	0.00257402		147.744	0.000700915	0.000650009		530.051	0.0036547	0.00737635		169.665	0.00102607	0.00088628
301.162	0.00133502	0.00239609		150.072	0.000800283	0.00067163		466.191	0.00682611	0.00583606		157.715	0.000784781	0.000748435		313.159	0.0012419	0.00257412		147.744	0.000716526	0.000650009		530.061	0.00912528	0.00737667		169.74	0.000988964	0.000887045
302.157	0.00353409	0.00240905		150.073	0.000677575	0.000671644		466.199	0.00294938	0.00583628		158.574	0.000873612	0.00075623		313.161	0.00120048	0.00257414		148.059	0.000756223	0.000652999		530.071	0.00352904	0.007377		171.632	0.000714044	0.000906363
302.162	0.00357134	0.00240911		150.074	0.000746675	0.000671652		466.207	0.00441922	0.00583648		158.577	0.000802305	0.000756252		313.162	0.00136508	0.00257417		148.059	0.000723037	0.000652999		530.078	0.00593644	0.00737721		171.634	0.00105143	0.000906382
302.166	0.00303266	0.00240916		150.074	0.000765391	0.000671652		467.152	0.00807068	0.00586236		160.408	0.000782842	0.000772975		313.164	0.00125652	0.00257419		148.08	0.000773983	0.000653196		530.129	0.00951114	0.00737883		171.634	0.000992703	0.000906383
302.169	0.00136854	0.00240921		150.074	0.000760213	0.000671653		467.168	0.00406721	0.00586279		160.68	0.000977806	0.00077547		313.166	0.00138031	0.00257422		148.562	0.000602252	0.000657781		530.855	0.00429769	0.00740201		171.634	0.00102126	0.000906384
303.121	0.00316321	0.00242159		150.074	0.000735672	0.000671653		467.176	0.00717926	0.005863		164.222	0.000741266	0.000808299		314.114	0.00147938	0.0025868		148.562	0.000578825	0.000657781		530.865	0.00937235	0.00740234		171.634	0.000973065	0.000906386
303.169	0.00317929	0.00242222		150.075	0.000634235	0.000671664		467.187	0.00297494	0.00586331		164.223	0.000638472	0.000808306		314.116	0.00121481	0.00258683		148.563	0.000775892	0.000657789		530.876	0.00454783	0.00740268		171.634	0.00145749	0.000906387
303.174	0.00311846	0.00242228		150.075	0.000681092	0.000671664		467.193	0.00488941	0.00586347		164.223	0.000580305	0.000808306		314.12	0.00136714	0.00258688		148.563	0.000756778	0.000657792		531.045	0.0123142	0.00740812		171.634	0.000986344	0.000906387
303.625	0.00278717	0.00242815		150.076	0.000711935	0.000671665		467.2	0.00604214	0.00586367		164.223	0.00064463	0.000808307		314.122	0.00109645	0.0025869		148.564	0.000713308	0.000657801		531.055	0.0043289	0.00740842		171.635	0.000897553	0.000906393
303.631	0.00247341	0.00242822		150.395	0.000733395	0.000674708		467.207	0.00285545	0.00586386		164.223	0.000667163	0.000808307		314.124	0.00131758	0.00258693		148.564	0.000651879	0.000657802		531.065	0.00907275	0.00740874		171.969	0.00105409	0.000909819
304.128	0.00302625	0.0024347		150.395	0.00072881	0.000674712		468.161	0.00713197	0.0058901		164.223	0.000686662	0.000808307		314.126	0.00160038	0.00258695		148.565	0.00064184	0.000657803		531.075	0.00315822	0.00740907		171.969	0.00116214	0.000909822
304.134	0.0027481	0.00243477		150.395	0.000717038	0.000674712		468.177	0.00574065	0.00589055		164.224	0.000857017	0.000808319		314.131	0.00290217	0.00258702		149.065	0.000788601	0.000662564		531.113	0.00968426	0.0074103		173.633	0.000491158	0.000926962
304.182	0.00307022	0.0024354		150.395	0.000727857	0.000674712		468.185	0.00627825	0.00589077		164.224	0.00085942	0.000808319		314.133	0.0012843	0.00258705		149.065	0.000780477	0.000662566		531.128	0.00500514	0.00741077		173.636	0.000803302	0.00092699
304.632	0.00347521	0.00244126		150.395	0.000728386	0.000674713		468.195	0.0040805	0.00589106		164.224	0.000827022	0.000808323		314.135	0.00115846	0.00258708		149.067	0.000742909	0.000662585		531.137	0.0089031	0.00741107		173.637	0.000842982	0.000926998
304.638	0.00279096	0.00244134		150.578	0.000797298	0.000676452		468.2	0.00374755	0.0058912		164.225	0.000849931	0.000808333		314.137	0.00130105	0.0025871		149.067	0.000757745	0.000662587		531.868	0.00947777	0.00743466		173.637	0.000809556	0.000926998
305.134	0.0022099	0.00244779		150.578	0.000813116	0.000676455		468.207	0.00656639	0.0058914		164.226	0.000810219	0.000808335		314.139	0.00119523	0.00258713		149.067	0.00071212	0.000662587		531.932	0.00926049	0.00743671		173.637	0.000873944	0.000926998
305.137	0.00246101	0.00244783		150.578	0.000738435	0.000676456		468.215	0.00350889	0.00589161		164.226	0.000791001	0.000808336		314.141	0.00195577	0.00258716		149.571	0.000746669	0.000667388		532.057	0.0106971	0.00744077		173.637	0.000758001	0.000927
306.648	0.00268716	0.00246749		150.578	0.000802912	0.000676456		469.191	0.00701131	0.00591862		164.226	0.000798229	0.000808336		314.142	0.00169617	0.00258718		149.571	0.000760197	0.00066739		532.077	0.0111277	0.00744142		173.637	0.000722043	0.000927001
307.153	0.00259884	0.00247405		150.723	0.000881936	0.000677834		469.198	0.00338126	0.00591882		164.226	0.000767329	0.000808339		314.144	0.00149557	0.0025872		149.571	0.000777398	0.00066739		532.137	0.00613054	0.00744336		173.638	0.000678521	0.00092701
307.656	0.00266536	0.0024806		150.723	0.000794164	0.00067784		469.209	0.00604117	0.00591913		164.475	0.000838076	0.000810672		314.146	0.00131592	0.00258723		149.571	0.000787239	0.000667391		532.146	0.00865216	0.00744365		173.638	0.000541528	0.000927011
308.106	0.00325126	0.00248644		150.729	0.000407995	0.000677898		469.217	0.00497694	0.00591933		166.308	0.000671719	0.000827915		314.149	0.00268805	0.00258726		149.571	0.000763288	0.000667391		532.865	0.00936823	0.00746709		173.638	0.000514955	0.000927011
309.114	0.00299739	0.00249954		150.73	0.000467836	0.000677899		470.012	0.00697982	0.00594145		166.308	0.000826705	0.000827917		314.15	0.00190123	0.00258728		149.571	0.000814247	0.000667392		533.08	0.0088995	0.00747414		173.638	0.000550312	0.000927013
310.119	0.00168662	0.00251257		150.73	0.000454587	0.0006779		470.194	0.00616371	0.00594652		166.308	0.000830374	0.000827917		314.154	0.00321526	0.00258733		149.571	0.000808049	0.000667392		533.154	0.00824351	0.00747654		173.638	0.000521846	0.000927014
310.122	0.00312999	0.00251261		150.73	0.000288206	0.000677907		470.201	0.00546548	0.00594672		166.308	0.000819191	0.000827917		314.157	0.00130944	0.00258737		149.572	0.000623424	0.0006674		534.161	0.00925981	0.00750972		173.638	0.000435619	0.000927016
310.126	0.00158426	0.00251266		150.73	0.000303522	0.000677907		470.224	0.00603552	0.00594737		166.308	0.000834515	0.000827918		314.161	0.00146254	0.00258742		149.572	0.000661781	0.000667403		534.829	0.00931065	0.0075319		173.639	0.000511705	0.00092702
310.615	0.00286754	0.002519		150.73	0.000274367	0.000677907		471.231	0.00603039	0.00597512		166.309	0.000986712	0.00082792		314.163	0.00123336	0.00258745		149.572	0.000711214	0.000667404		535.165	0.00911091	0.00754309		173.639	0.000984469	0.000927026
311.118	0.00339503	0.00252552		150.73	0.000375517	0.000677907		473.247	0.00744706	0.00603019		166.309	0.000807358	0.00082792		314.165	0.00126083	0.00258747		149.572	0.000782105	0.000667404		536.84	0.00518791	0.00759938		173.639	0.000996013	0.000927027
311.12	0.00238397	0.00252555		150.73	0.000348905	0.000677907		478.019	0.00753063	0.0061666		166.309	0.000891147	0.00082792		314.167	0.00132916	0.0025875		150.06	0.000746947	0.000672059		536.857	0.00547772	0.00759994		173.639	0.00112143	0.000927028
311.123	0.00129795	0.00252558		150.73	0.000266345	0.000677908		478.294	0.00731656	0.0061746		166.309	0.000905674	0.00082792		314.169	0.00127959	0.00258752		150.06	0.000755216	0.000672059		536.868	0.00495106	0.00760031		173.64	0.000968419	0.000927028
311.126	0.00138849	0.00252563		150.73	0.000346056	0.000677908		479.199	0.00735918	0.00620098		168.218	0.000869122	0.000846048		314.17	0.0012402	0.00258755		150.06	0.00076573	0.000672059		536.873	0.00387567	0.0076005		173.64	0.00114993	0.000927029
311.13	0.00315676	0.00252567		150.731	0.000298067	0.000677909		480.207	0.00716838	0.00623055		168.218	0.000915368	0.00084605		314.172	0.00122966	0.00258757		150.06	0.000722682	0.00067206		536.884	0.00942683	0.00760085		173.64	0.000980192	0.00092703
311.133	0.00110248	0.00252572		150.731	0.000740768	0.000677911		480.309	0.00799768	0.00623354		168.22	0.00100594	0.000846065		314.174	0.00125581	0.0025876		150.06	0.000775207	0.000672061		536.894	0.00443584	0.0076012		173.64	0.000985684	0.000927031
311.135	0.00184824	0.00252574		150.731	0.000737464	0.000677915		481.131	0.00736964	0.00625758		168.953	0.000931253	0.000853071		314.178	0.00123584	0.00258765		150.073	0.000805211	0.000672179		536.9	0.00314247	0.0076014		173.64	0.000977887	0.000927032
311.137	0.00184895	0.00252576		150.731	0.000333817	0.000677917		481.18	0.00830212	0.00625892		169.295	0.0010892	0.000856352		314.18	0.00135243	0.00258767		150.073	0.000702793	0.000672181		536.905	0.00433613	0.00760157		173.64	0.000518	0.000927038
311.139	0.00226155	0.00252579		150.732	0.000284798	0.000677919		481.215	0.00736902	0.00625988		169.664	0.00150726	0.000859898		314.182	0.0011827	0.0025877		150.073	0.000786443	0.000672181		536.911	0.00355917	0.00760177		173.641	0.000473142	0.000927038
311.141	0.0018699	0.00252582		150.732	0.000236903	0.000677922		482.03	0.00788901	0.00628386		169.664	0.0012108	0.000859899		314.186	0.00116756	0.00258775		150.073	0.000830143	0.000672181		536.922	0.00443629	0.00760213		173.641	0.000438695	0.000927038
311.623	0.00296431	0.00253205		150.732	0.000321214	0.000677922		482.163	0.0079434	0.0062878		169.665	0.00100078	0.000859904		314.187	0.00132642	0.00258777		150.075	0.000760862	0.000672201		537.887	0.00941851	0.00763489		173.641	0.000369535	0.000927039
311.634	0.00305452	0.0025322		150.732	0.000334088	0.000677922		482.217	0.00751815	0.00628941		171.631	0.000760212	0.000878889		314.189	0.00127285	0.0025878		150.075	0.000784095	0.000672202		537.898	0.00488108	0.00763525		173.641	0.000516335	0.000927041
311.64	0.00263614	0.00253227		150.732	0.000264394	0.000677924		484.179	0.00725529	0.00634795		171.632	0.00122699	0.000878893		314.193	0.00139087	0.00258785		150.075	0.000821721	0.000672203		538.858	0.0124889	0.00766805		173.641	0.000677712	0.000927044
312.114	0.00360844	0.00253841		150.732	0.000332748	0.000677924		485.186	0.00739907	0.00637825		171.632	0.000705937	0.000878897		314.195	0.00160874	0.00258787		150.076	0.000632065	0.000672211		538.881	0.00912669	0.00766886		173.641	0.000587166	0.000927047
312.119	0.00151201	0.00253848		150.732	0.000263693	0.000677925		486.17	0.00785842	0.00640741		171.632	0.000609232	0.0008789		315.132	0.00279877	0.00260031		150.076	0.000642148	0.000672213		538.891	0.00493559	0.0076692		173.642	0.000430335	0.00092705
312.125	0.00153615	0.00253855		150.732	0.000364053	0.000677926		487.1	0.00809336	0.00643566		171.634	0.000971704	0.000878916		315.134	0.00211416	0.00260034		150.076	0.000731968	0.000672214		539.062	0.00963153	0.00767504		173.642	0.000417124	0.00092705
312.127	0.00123402	0.00253857		150.732	0.000293047	0.000677926		488.828	0.007645	0.00648818		171.634	0.000988796	0.000878917		315.141	0.00168834	0.00260043		150.388	0.000933325	0.000675196		539.885	0.00928771	0.00770334		173.642	0.000393543	0.000927056
312.128	0.00155711	0.00253859		150.732	0.000440138	0.000677926		490.167	0.00755961	0.00652915		171.634	0.00101264	0.000878917		315.145	0.00207136	0.00260049		150.396	0.000745594	0.000675271		540.047	0.0105276	0.00770891		173.642	0.000421367	0.000927057
312.13	0.00140266	0.00253862		150.732	0.000357231	0.000677927		492.183	0.00823155	0.00659118		171.634	0.00105218	0.000878918		315.148	0.00213462	0.00260052		150.576	0.000749827	0.000676995		540.903	0.00966769	0.0077385		173.642	0.000407437	0.000927057
312.138	0.00316994	0.00253872		150.732	0.000424796	0.000677927		493.278	0.00804684	0.00662262		171.635	0.00104769	0.000878922		315.153	0.00137212	0.0026006		150.577	0.000817335	0.000676997		541.019	0.00963363	0.00774252		173.643	0.000411827	0.000927059
312.141	0.00133507	0.00253876		150.732	0.000345846	0.000677928		498.878	0.00850147	0.00678665		171.635	0.000978463	0.000878923		315.157	0.0032604	0.00260064		150.723	0.00103224	0.000678398		541.041	0.0100122	0.00774325		173.643	0.000382415	0.000927062
312.143	0.00115159	0.00253879		150.733	0.000557926	0.00067793		498.916	0.00814312	0.00678774		171.635	0.000612185	0.000878925		315.161	0.00329009	0.0026007		150.724	0.000747302	0.000678403		541.077	0.00936847	0.00774453		173.643	0.000374202	0.000927064
312.145	0.00150433	0.00253881		150.733	0.000467749	0.000677931		498.925	0.00365911	0.00678801		171.635	0.00119078	0.000878926		315.167	0.00163825	0.00260077		150.724	0.000884901	0.000678404		542.027	0.0121744	0.00777749		173.643	0.00040638	0.000927067
312.149	0.00194916	0.00253886		150.733	0.000384474	0.000677932		499.918	0.00957072	0.00681693		171.635	0.000629237	0.000878926		315.169	0.00177278	0.0026008		150.724	0.000873393	0.000678404		542.062	0.0106679	0.0077787		173.643	0.000414141	0.000927068
312.152	0.00180068	0.0025389		150.912	0.000733184	0.000679638		500.278	0.00796225	0.00682745		171.635	0.000584898	0.000878928		315.171	0.00147323	0.00260082		150.724	0.000905413	0.000678404		542.081	0.00858792	0.00777935		173.643	0.000406342	0.000927069
312.156	0.00162063	0.00253895		150.912	0.000756369	0.000679638		500.913	0.00811892	0.006846		171.636	0.000489789	0.000878931		315.172	0.00161969	0.00260085		150.724	0.000676442	0.000678408		543.036	0.00959635	0.00781264		173.644	0.000395102	0.000927074
313.118	0.00201896	0.00255138		150.912	0.000686043	0.00067964		501.281	0.00956916	0.00685677		171.636	0.000437965	0.000878931		315.174	0.00197328	0.00260087		150.724	0.000874655	0.000678409		543.056	0.0102202	0.00781335		173.644	0.000412328	0.000927077
313.122	0.00337672	0.00255144		150.923	0.000805645	0.000679748		504.072	0.00749191	0.00694064		171.636	0.000516788	0.000878938		315.176	0.00152352	0.0026009		150.73	0.000710642	0.000678461		543.107	0.00981255	0.00781512		173.645	0.000363419	0.00092708
313.125	0.00117126	0.00255148		151.059	0.000667288	0.000681043		504.894	0.0101015	0.00696705		171.97	0.000966182	0.000882174		315.18	0.00192786	0.00260095		150.73	0.000699743	0.000678465		543.124	0.0104494	0.00781572		173.645	0.00040279	0.000927081
313.129	0.00136763	0.00255152		151.059	0.000810826	0.000681047		505.08	0.00927426	0.00697318		172.869	0.00157255	0.000890933		316.141	0.00330034	0.0026137		150.731	0.000608048	0.00067847		544.019	0.00969394	0.00784702		173.645	0.000464496	0.000927083
313.131	0.00130472	0.00255155		151.059	0.000793332	0.000681049		505.11	0.00826424	0.00697417		172.869	0.00121242	0.000890937		316.146	0.00279209	0.00261376		150.731	0.00036522	0.000678475		544.041	0.010474	0.00784778		173.645	0.000425849	0.000927087
313.133	0.00206046	0.00255158		151.064	0.00054267	0.000681097		506.288	0.00847531	0.0070119		173.632	0.000456351	0.000898393		316.157	0.00154433	0.00261391		150.731	0.000371442	0.000678475		544.108	0.00988296	0.00785014		173.646	0.000455301	0.00092709
313.136	0.0013778	0.00255162		151.065	0.000732195	0.000681098		507.194	0.00848043	0.00703905		173.632	0.00051897	0.000898397		316.16	0.00332746	0.00261395		150.731	0.000227162	0.000678476		544.133	0.0100612	0.00785099		173.971	0.000959314	0.000930456
313.138	0.00124397	0.00255164		151.065	0.000650134	0.000681099		507.876	0.00802075	0.00706055		173.633	0.000391816	0.000898399		316.169	0.00328842	0.00261407		150.731	0.000252588	0.000678477		545.052	0.00865249	0.00788325		173.972	0.000533203	0.000930468
313.141	0.00249789	0.00255168		151.065	0.000400118	0.0006811		508.08	0.00876471	0.00706735		173.634	0.000464709	0.000898412		316.173	0.00140692	0.00261412		150.731	0.000364397	0.000678478		545.116	0.00949019	0.0078855		173.972	0.000633028	0.000930469
313.142	0.00263299	0.00255169		151.065	0.000358031	0.000681105		508.984	0.0085298	0.00709469		173.635	0.00044483	0.000898418		316.175	0.00124374	0.00261415		150.732	0.000740358	0.000678484		545.14	0.00971378	0.00788634		173.973	0.000478945	0.000930474
313.149	0.00139084	0.00255179		151.066	0.000798551	0.000681107		509.987	0.0078946	0.00712634		173.635	0.000487393	0.000898418		316.177	0.00191957	0.00261417		150.732	0.000741915	0.000678484		546.035	0.00972511	0.00791782		173.973	0.000474348	0.000930477
313.157	0.00140846	0.00255188		151.067	0.00074989	0.000681116		512.051	0.00838573	0.0071944		173.635	0.00045556	0.000898424		317.165	0.00346451	0.00262727		150.732	0.000732957	0.000678484		546.055	0.0105715	0.00791852		173.974	0.00108034	0.000930488
313.159	0.00128344	0.00255191		151.067	0.000753424	0.000681122		513.035	0.0078732	0.00722745		173.635	0.000430198	0.000898424		317.169	0.00326158	0.00262733		150.732	0.000738561	0.000678486		546.124	0.00964777	0.00792095		173.974	0.00127502	0.000930492
313.161	0.00136392	0.00255193		151.067	0.000755468	0.000681122		513.947	0.0086154	0.00725886		173.636	0.000496405	0.00089843		317.173	0.00438124	0.00262737		150.732	0.000734879	0.000678486		546.149	0.00933334	0.00792183		173.975	0.00106336	0.000930493
313.162	0.00135915	0.00255196		151.068	0.000329426	0.000681129		513.958	0.00755493	0.00725922		173.636	0.000917514	0.000898431		317.181	0.00143431	0.00262748		150.733	0.000347757	0.000678491		547.039	0.00978267	0.00795318		173.975	0.000622561	0.000930498
313.164	0.00125642	0.00255198		151.068	0.000309985	0.000681129		513.969	0.0122511	0.00725962		173.636	0.000765232	0.000898434		318.177	0.00193842	0.00264068		150.733	0.00037444	0.000678492		547.132	0.00914372	0.00795649		173.975	0.000593796	0.000930499
313.17	0.00132853	0.00255205		151.068	0.000276747	0.000681129		513.996	0.0101691	0.00726053		173.636	0.00138027	0.000898435		318.18	0.0034048	0.00264073		150.733	0.000314198	0.000678493		547.156	0.00947077	0.00795733		173.976	0.000505751	0.000930503
313.172	0.00153799	0.00255208		151.068	0.000200448	0.000681129		514.067	0.00886496	0.00726298		173.637	0.000822986	0.000898441		318.185	0.00330591	0.00264079		150.733	0.000349117	0.000678495		548.14	0.00961765	0.00799207		173.976	0.000685342	0.000930504
314.107	0.00142737	0.00256414		151.068	0.000399208	0.000681133		514.858	0.00466105	0.0072904		173.637	0.00123752	0.000898441		318.192	0.00165023	0.00264089		150.734	0.000422293	0.0006785		548.158	0.00949078	0.00799272		173.976	0.00058506	0.000930509
314.11	0.00134435	0.00256419		151.068	0.000374578	0.000681133		514.868	0.00505186	0.00729077		173.637	0.00124432	0.000898443		318.642	0.00336773	0.00264684		150.734	0.000426238	0.000678503		549.142	0.00922579	0.00802754		174.308	0.0010119	0.000933942
314.114	0.00117374	0.00256424		151.068	0.000344157	0.000681133		514.874	0.0033612	0.00729096		173.637	0.000746781	0.000898443		319.147	0.00296748	0.00265352		150.734	0.000419802	0.000678503		549.171	0.0112642	0.00802857		174.308	0.00103444	0.000933943
314.116	0.00131913	0.00256426		151.068	0.000321035	0.000681133		514.878	0.00414973	0.00729113		173.638	0.000507672	0.00089845		319.185	0.00289833	0.00265402		150.913	0.000754472	0.000680212		550.155	0.00974437	0.00806344		174.308	0.00114739	0.000933943
314.12	0.00122355	0.00256431		151.069	0.00040355	0.000681136		514.883	0.0036283	0.0072913		173.638	0.000568328	0.000898451		319.188	0.00343378	0.00265407		150.913	0.000768144	0.000680213		550.802	0.0100949	0.0080864		174.308	0.00102506	0.000933946
314.122	0.00130383	0.00256433		151.069	0.000467954	0.000681138		514.893	0.00864373	0.00729164		173.638	0.000717636	0.000898451		319.193	0.00335776	0.00265413		150.913	0.000716697	0.000680215		552.857	0.0101504	0.0081594		174.419	0.00189228	0.000935097
314.124	0.00154397	0.00256436		151.315	0.000715401	0.000683492		514.903	0.00332168	0.00729197		173.638	0.000506226	0.000898452		319.197	0.00155291	0.00265418		150.924	0.000785855	0.000680319		554.855	0.0100824	0.0082305		175.018	0.00106693	0.000941318
314.13	0.00311871	0.00256445		151.315	0.000697413	0.000683494		514.908	0.00361871	0.00729215		173.638	0.000574525	0.000898453		320.192	0.00290614	0.00266735		150.924	0.000739427	0.000680324		555.057	0.0100367	0.00823769		175.018	0.00100128	0.000941319
314.133	0.0012068	0.00256448		151.316	0.000749424	0.000683495		514.913	0.0033752	0.00729233		173.638	0.000620974	0.000898456		320.201	0.00349191	0.00266747		151.065	0.000608778	0.000681672		556.881	0.00953088	0.00830274		175.018	0.00130033	0.000941319
314.135	0.00132482	0.0025645		151.344	0.00080941	0.000683763		514.918	0.00251572	0.0072925		173.639	0.000567983	0.000898457		322.133	0.00317286	0.002693		151.065	0.000546045	0.000681675		561.996	0.010478	0.00848564		175.018	0.00110258	0.000941319
314.137	0.00130493	0.00256453		151.395	0.000862041	0.000684255		514.923	0.00380532	0.00729268		173.639	0.000379727	0.000898458		323.13	0.00350851	0.00270617		151.065	0.000611333	0.000681676		562.898	0.0102686	0.00851796		175.019	0.00106062	0.000941322
314.139	0.00124856	0.00256455		151.395	0.00079951	0.000684255		515.896	0.00871746	0.00732666		173.639	0.000397129	0.000898458		324.138	0.00343505	0.00271946		151.065	0.000483502	0.000681676		563.151	0.00955795	0.00852703		175.346	0.00105993	0.00094473
314.141	0.00170253	0.00256458		151.395	0.000758479	0.000684258		516.898	0.0100982	0.00736165		173.639	0.000362612	0.000898463		324.142	0.000972672	0.00271951		151.065	0.000743617	0.000681676		566.844	0.0106919	0.0086599		175.346	0.00101202	0.000944731
314.142	0.00148595	0.0025646		151.4	0.000518317	0.000684301		516.996	0.00874217	0.00736514		173.64	0.000971022	0.000898467		325.133	0.00346512	0.00273258		151.066	0.000734123	0.000681678		572.851	0.0109831	0.00887755		175.347	0.0011344	0.000944734
314.144	0.00120655	0.00256462		151.4	0.000678041	0.000684301		518.886	0.00884675	0.00742866		173.64	0.000975113	0.000898468		325.138	0.00173473	0.00273263		151.066	0.000722105	0.000681678		578.868	0.0109492	0.00909791		175.347	0.00114134	0.000944735
314.146	0.0011315	0.00256465		151.4	0.000689568	0.000684302		520.838	0.00415946	0.00749191		173.64	0.000963363	0.000898468		325.142	0.00135122	0.00273269		151.066	0.000341554	0.00068168		579.872	0.0120675	0.00913492		175.352	0.000818684	0.000944795
314.148	0.00213646	0.00256468		151.4	0.000656832	0.000684303		520.853	0.00380194	0.00749245		173.64	0.000982041	0.000898472		325.146	0.00344799	0.00273274		151.066	0.000784405	0.000681683		580.866	0.0110011	0.00917164		175.353	0.0011388	0.000944796
314.15	0.00214609	0.0025647		151.4	0.000778348	0.000684303		520.858	0.00358799	0.00749264		173.64	0.000987806	0.000898473		325.15	0.00146522	0.00273279		151.066	0.000381422	0.000681684		586.167	0.0107844	0.00936877		175.353	0.00116698	0.000944799
314.153	0.00320935	0.00256474		151.4	0.000578174	0.000684305		520.864	0.00405133	0.00749283		173.64	0.000979227	0.000898474		325.152	0.00133724	0.00273282		151.066	0.000301861	0.000681685		588.823	0.0124477	0.00946842		175.353	0.0015433	0.000944803
314.159	0.00104816	0.00256481		151.401	0.000774989	0.000684307		520.869	0.0036961	0.00749302		173.64	0.000973749	0.000898475		325.154	0.00159501	0.00273285		151.068	0.000756507	0.000681699		592.238	0.0109235	0.00959725		175.354	0.00104458	0.000944812
314.161	0.00144986	0.00256484		151.401	0.000605706	0.000684309		520.874	0.00384152	0.00749318		173.641	0.00107601	0.000898477		325.156	0.00141293	0.00273287		151.068	0.000750665	0.000681699		594.254	0.0115651	0.00967381		175.354	0.00101065	0.000944813
314.165	0.00125409	0.00256489		151.401	0.000367776	0.000684312		520.879	0.00441146	0.00749336		173.641	0.000520774	0.000898478		326.127	0.0016506	0.00274481		151.068	0.000752142	0.000681699		594.843	0.0121011	0.00969631		175.354	0.00100381	0.000944813
314.167	0.00131096	0.00256491		151.401	0.00058272	0.000684312		520.884	0.00498805	0.00749353		173.641	0.000528703	0.000898478		326.131	0.00186641	0.00274487		151.068	0.000746227	0.000681699		595.257	0.0138427	0.00971218		175.354	0.00105643	0.000944813
314.168	0.00128148	0.00256494		151.401	0.000369739	0.000684313		520.89	0.00254109	0.0074937		173.641	0.000457621	0.000898483		326.133	0.00148297	0.00274489		151.068	0.000749336	0.000681699		606.241	0.0117831	0.0101395		175.354	0.000981619	0.000944814
314.17	0.00124298	0.00256496		151.401	0.000346909	0.000684313		520.895	0.00433834	0.00749386		173.642	0.000540444	0.000898489		326.135	0.00149827	0.00274492		151.069	0.000206584	0.000681711		607.249	0.0112468	0.0101796		175.356	0.000564303	0.000944828
314.172	0.00133209	0.00256498		151.401	0.000366146	0.000684314		520.9	0.00369199	0.00749403		173.642	0.000372718	0.000898494		326.137	0.00116829	0.00274495		151.07	0.000455403	0.000681718		608.257	0.0110097	0.0102196		175.562	0.00101359	0.000946981
314.174	0.001267	0.00256501		151.401	0.000262042	0.000684315		520.91	0.00887608	0.00749435		173.642	0.000355644	0.000898495		326.141	0.00348266	0.002745		151.113	0.000760103	0.000682136		608.317	0.0119917	0.010222		175.563	0.000964876	0.000946985
314.176	0.00120421	0.00256503		151.402	0.000761572	0.000684317		520.92	0.00415733	0.00749467		173.643	0.000417305	0.000898496		326.145	0.00153406	0.00274505		151.314	0.000831967	0.00068406		609.265	0.0121833	0.0102597		175.682	0.00105737	0.00094823
314.178	0.00125909	0.00256506		151.402	0.000553271	0.000684318		520.925	0.00353344	0.00749484		173.643	0.000376062	0.000898497		326.154	0.00354836	0.00274517		151.316	0.000731858	0.000684079		610.268	0.0115875	0.0102998		175.682	0.00108608	0.00094823
314.18	0.00131819	0.00256508		151.402	0.000785888	0.000684321		520.93	0.00364097	0.00749501		173.643	0.000412533	0.0008985		326.158	0.0013475	0.00274521		151.316	0.000757328	0.000684082		611.281	0.0135457	0.0103404		175.682	0.00119226	0.000948231
314.182	0.00127147	0.00256511		151.402	0.000750762	0.000684325		520.935	0.0036375	0.00749518		173.643	0.00039605	0.0008985		326.16	0.00142215	0.00274524		151.344	0.000702288	0.000684349		615.17	0.0121555	0.0104974		175.683	0.00103865	0.000948233
314.184	0.00132871	0.00256513		151.403	0.000756533	0.00068433		520.941	0.00372212	0.00749534		173.643	0.000356492	0.000898501		326.162	0.00163323	0.00274527		151.396	0.000809969	0.000684843		616.173	0.0145861	0.0105382		175.683	0.00103389	0.000948233
314.187	0.00125019	0.00256518		151.403	0.000770257	0.000684331		520.946	0.00341178	0.00749551		173.643	0.000411618	0.000898502		327.125	0.00347828	0.00275641		151.396	0.0007362	0.000684846		616.469	0.0129006	0.0105503		175.683	0.00106694	0.000948233
314.189	0.00129593	0.0025652		151.404	0.000303675	0.000684338		520.951	0.00367129	0.00749567		173.644	0.000380176	0.000898511		327.138	0.0030241	0.00275659		151.401	0.000711391	0.000684891		618.006	0.012228	0.0106131		175.683	0.00101033	0.000948234
314.191	0.00122658	0.00256523		151.404	0.000294609	0.000684338		520.956	0.00388165	0.00749585		173.644	0.000396865	0.000898515		327.141	0.0016614	0.00275661		151.401	0.000806452	0.000684892		628.873	0.0120774	0.0110643		175.683	0.00115863	0.000948235
314.193	0.00140119	0.00256525		151.404	0.000287209	0.000684338		520.961	0.00376883	0.00749601		173.645	0.00040184	0.000898517		327.144	0.00348408	0.00275666		151.401	0.00131894	0.000684892		630.157	0.0130252	0.0111184		175.683	0.0012507	0.000948236
314.195	0.00130204	0.00256528		151.404	0.000277953	0.000684338		520.966	0.00356569	0.00749618		173.646	0.000375612	0.000898525		327.149	0.00350264	0.00275672		151.401	0.00124977	0.000684893		631.164	0.0134735	0.0111609		175.688	0.00119605	0.000948287
315.138	0.00324773	0.00257742		151.404	0.000183203	0.000684338		520.972	0.00352501	0.00749634		173.646	0.00041855	0.000898531		327.153	0.00129316	0.00275677		151.401	0.00046901	0.000684893		632.168	0.0127553	0.0112033		175.688	0.00105717	0.000948294
315.141	0.00170071	0.00257746		151.404	0.000352529	0.000684341		520.977	0.00404113	0.00749652		173.973	0.000539916	0.000901731		327.156	0.00478956	0.00275682		151.402	0.000454578	0.000684899		634.332	0.0125093	0.011295		175.688	0.000902004	0.000948294
315.144	0.0028205	0.00257751		151.404	0.000287628	0.000684342		521.084	0.00772575	0.00749999		173.973	0.00052441	0.000901732		327.162	0.00355195	0.00275689		151.402	0.000316611	0.000684902		634.889	0.0131816	0.0113187		175.689	0.00089538	0.000948296
315.147	0.00187932	0.00257755		151.404	0.000256725	0.000684343		521.126	0.00801771	0.00750137		173.973	0.000411969	0.000901737		327.165	0.00146635	0.00275694		151.402	0.000380408	0.000684902		634.904	0.00676394	0.0113194		175.689	0.00114169	0.000948297
315.15	0.00522435	0.00257758		151.404	0.000430388	0.000684344		521.888	0.00513526	0.00752736		173.974	0.000453032	0.000901743		327.167	0.0015627	0.00275697		151.403	0.000637617	0.000684907		635.892	0.0134065	0.0113614		175.689	0.00123493	0.000948297
315.153	0.00128379	0.00257762		151.405	0.00035363	0.000684346		521.898	0.00428339	0.0075277		173.974	0.000927661	0.000901747		328.109	0.0036851	0.0027683		151.403	0.000653424	0.000684908		636.349	0.0133938	0.0113809		175.689	0.00108577	0.000948298
315.161	0.00330018	0.00257772		151.405	0.000423193	0.000684346		521.903	0.00382522	0.00752787		173.975	0.00127999	0.000901752		328.133	0.00360348	0.00276857		151.403	0.000844624	0.000684908		636.887	0.0123006	0.0114038		175.689	0.000884611	0.0009483
315.168	0.00157908	0.00257782		151.405	0.000374208	0.000684346		521.913	0.00888727	0.0075282		173.975	0.00100447	0.000901752		328.145	0.00221418	0.0027687		151.403	0.000496728	0.00068491		640.869	0.0122559	0.0115743		175.689	0.000927977	0.000948301
315.17	0.00137748	0.00257784		151.405	0.000426844	0.000684346		521.923	0.00352502	0.00752852		173.975	0.00104654	0.000901752		328.148	0.00380625	0.00276874		151.403	0.00091768	0.00068491		644.851	0.014036	0.0117458		175.689	0.000936852	0.000948302
315.172	0.00152395	0.00257787		151.405	0.00045621	0.000684347		522.914	0.00910327	0.0075615		173.975	0.000984891	0.000901755		328.152	0.003656	0.00276879		151.403	0.00075451	0.000684916		644.958	0.013616	0.0117505		175.69	0.0010994	0.000948312
315.174	0.00146757	0.00257789		151.562	0.000793774	0.000685851		523.013	0.00874501	0.00756475		173.975	0.0005825	0.00090176		328.157	0.0037322	0.00276884		151.404	0.000769104	0.000684918		645.961	0.0132546	0.0117939		175.69	0.00102863	0.000948312
315.176	0.00147651	0.00257791		151.719	0.000764301	0.000687347		523.141	0.00826509	0.00756895		174.308	0.00118209	0.000905025		328.161	0.00140397	0.00276888		151.404	0.000747947	0.000684918		648.167	0.014225	0.0118896		175.69	0.00108664	0.000948312
315.178	0.00146498	0.00257794		151.719	0.000762382	0.000687348		524.038	0.00904086	0.00759863		174.308	0.00114407	0.000905027		328.165	0.00392535	0.00276893		151.404	0.000747269	0.000684918		650.041	0.0181786	0.0119711		175.69	0.0010272	0.000948313
315.18	0.00146052	0.00257796		151.719	0.000722725	0.000687348		524.279	0.00947137	0.0076066		174.341	0.00106861	0.000905352		328.17	0.00355865	0.00276898		151.404	0.000757648	0.000684918		650.828	0.00781478	0.0120054		175.69	0.0010022	0.000948313
316.141	0.00337865	0.00259		151.719	0.000692325	0.000687349		524.3	0.0089783	0.00760731		174.414	0.001999	0.000906065		328.173	0.00143286	0.00276902		151.404	0.000742354	0.000684921		650.844	0.00751095	0.0120061		175.69	0.00102193	0.000948315
316.146	0.00337005	0.00259006		151.719	0.00073527	0.000687349		524.957	0.00850417	0.00762922		174.418	0.00105145	0.000906105		329.117	0.00380358	0.00278047		151.405	0.00033008	0.000684928		650.852	0.00647884	0.0120064		175.69	0.000996312	0.000948315
316.148	0.00175059	0.00259009		151.719	0.000762078	0.000687349		525.027	0.00615443	0.00763154		174.418	0.000973108	0.00090611		329.133	0.0017264	0.00278064		151.405	0.000329729	0.000684929		650.867	0.0138348	0.0120071		175.691	0.000639903	0.000948323
316.154	0.00480748	0.00259016		151.735	0.00045673	0.000687508		525.036	0.00369067	0.00763186		174.419	0.00101723	0.000906111		329.135	0.00153665	0.00278067		151.405	0.000309968	0.00068493		650.883	0.00676561	0.0120078		175.691	0.000603863	0.000948324
316.157	0.00142664	0.00259019		151.735	0.000404362	0.000687509		525.046	0.008993	0.00763219		174.419	0.00126144	0.000906117		329.137	0.00110221	0.00278069		151.405	0.000252193	0.00068493		650.891	0.00562804	0.0120081		175.692	0.000594292	0.000948328
316.16	0.00333336	0.00259023		151.736	0.0010518	0.000687512		525.056	0.00406155	0.00763253		174.42	0.00110226	0.000906125		329.141	0.00353164	0.00278073		151.405	0.000320348	0.000684931		650.899	0.00590691	0.0120085		176.017	0.000498903	0.000951723
316.165	0.00330569	0.00259028		151.736	0.000434327	0.000687518		525.914	0.00875548	0.00766134		174.42	0.000974072	0.000906125		329.145	0.00152434	0.00278077		151.405	0.000256735	0.000684931		651.871	0.0137868	0.0120509		176.017	0.000663909	0.000951724
316.169	0.00330882	0.00259034		151.737	0.00041812	0.000687521		525.962	0.00881214	0.00766295		174.421	0.00104217	0.000906137		329.147	0.00141554	0.0027808		151.405	0.000336948	0.000684931		652.874	0.0129955	0.0120948		176.018	0.000562308	0.000951727
316.173	0.00124779	0.00259038		151.737	0.000425408	0.000687521		526.03	0.00965273	0.00766524		174.423	0.00114235	0.000906153		329.156	0.00959223	0.0027809		151.405	0.000248283	0.000684931		652.971	0.0140555	0.012099		176.018	0.00122623	0.000951733
316.175	0.00116857	0.00259041		151.737	0.000449926	0.000687523		526.039	0.0170143	0.00766553		174.519	0.00100172	0.000907101		329.159	0.00284761	0.00278093		151.405	0.000297442	0.000684933		654.86	0.013556	0.0121818		176.018	0.00109456	0.000951733
316.176	0.00172366	0.00259043		151.737	0.000245004	0.000687525		526.045	0.00482901	0.00766575		175.019	0.00100805	0.000912019		329.165	0.00360229	0.00278099		151.405	0.000371264	0.000684934		656.803	0.0057459	0.0122672		176.018	0.001038	0.000951734
316.179	0.00165525	0.00259045		151.737	0.000284329	0.000687525		526.054	0.0087181	0.00766605		175.019	0.0010525	0.000912019		329.169	0.00148626	0.00278104		151.405	0.000358306	0.000684935		656.818	0.00677636	0.0122679		176.019	0.00103349	0.000951737
317.154	0.00286684	0.00260205		151.737	0.000273812	0.000687526		526.064	0.00446069	0.00766639		175.019	0.00116327	0.000912024		329.172	0.00491518	0.00278107		151.405	0.000389748	0.000684935		656.827	0.00589095	0.0122682		176.025	0.00116886	0.000951801
317.158	0.00238826	0.0026021		151.738	0.000674352	0.000687531		527.039	0.00932475	0.00769941		175.019	0.00105389	0.000912024		329.178	0.00390844	0.00278114		151.405	0.000388902	0.000684935		656.844	0.00781041	0.012269		176.025	0.00107569	0.000951803
317.165	0.00260702	0.00260218		151.738	0.00084651	0.000687531		527.046	0.00522593	0.00769966		175.019	0.00100892	0.000912025		330.125	0.00376749	0.0027917		151.406	0.000378083	0.000684938		656.853	0.00493533	0.0122694		176.025	0.00107402	0.000951803
317.169	0.00335319	0.00260223		151.738	0.000864495	0.000687532		527.053	0.00450628	0.00769988		175.02	0.00050644	0.000912035		330.144	0.00371331	0.00279195		151.406	0.000302779	0.00068494		656.861	0.00707247	0.0122697		176.026	0.00123116	0.000951814
317.172	0.003205	0.00260227		151.738	0.00074007	0.000687532		527.062	0.0088591	0.00770021		175.347	0.000997315	0.000915256		330.149	0.00366844	0.00279201		151.517	0.000714934	0.000686005		656.869	0.00524977	0.0122701		176.026	0.00102911	0.000951817
317.177	0.00328293	0.00260233		151.739	0.00075812	0.000687542		527.072	0.00312589	0.00770054		175.347	0.00102264	0.000915257		330.173	0.00367586	0.00279232		151.517	0.000731093	0.000686006		656.884	0.0140766	0.0122708		176.026	0.00104541	0.000951817
317.181	0.00133541	0.00260237		151.739	0.000769319	0.000687542		527.078	0.00326185	0.00770073		175.347	0.00118405	0.000915258		331.133	0.0035623	0.00280367		151.517	0.000755048	0.000686009		656.9	0.00637497	0.0122714		176.026	0.00117269	0.000951819
317.183	0.00119738	0.0026024		151.739	0.000759082	0.000687542		527.083	0.00402392	0.00770091		175.353	0.000799492	0.000915323		331.152	0.00378223	0.00280389		151.563	0.000849755	0.000686446		656.909	0.00520652	0.0122718		176.094	0.000980572	0.000952524
317.184	0.00150707	0.00260242		151.74	0.000233599	0.000687549		528.011	0.00726437	0.00773262		175.353	0.000996281	0.000915323		331.157	0.00363885	0.00280396		151.563	0.000827975	0.000686449		656.917	0.00576903	0.0122722		176.094	0.00148183	0.000952529
317.186	0.00124422	0.00260244		151.74	0.000246393	0.00068755		528.021	0.00697242	0.00773296		175.354	0.000940397	0.000915325		335.128	0.00337087	0.00284652		151.719	0.000744236	0.000687947		656.925	0.00596314	0.0122725		176.353	0.0011571	0.000955233
317.188	0.00144735	0.00260246		151.74	0.000241378	0.00068755		528.03	0.00461912	0.00773327		175.354	0.000995889	0.000915334		336.136	0.0034774	0.00285684		151.72	0.000723844	0.000687948		656.933	0.00549136	0.0122729		176.354	0.00100241	0.000955241
318.173	0.00207355	0.00261434		151.74	0.000314595	0.00068755		528.036	0.00447299	0.00773348		175.355	0.00103264	0.000915335		336.139	0.00189953	0.00285688		151.72	0.000748499	0.000687949		656.941	0.00592171	0.0122733		176.354	0.00201248	0.000955242
318.177	0.00163669	0.00261439		151.74	0.000255437	0.000687553		528.046	0.00905941	0.00773382		175.355	0.00100266	0.000915339		337.148	0.00154098	0.002867		151.72	0.000681435	0.000687953		656.95	0.00639165	0.0122736		176.354	0.00105098	0.000955242
318.185	0.00330578	0.00261448		151.74	0.000385409	0.000687554		528.056	0.0040939	0.00773417		175.355	0.00101402	0.00091534		338.107	0.00370136	0.0028768		151.737	0.00128326	0.000688111		657.847	0.00913828	0.0123132		176.354	0.00117031	0.000955242
318.189	0.00111476	0.00261452		151.74	0.000413575	0.000687554		528.063	0.0073973	0.00773443		175.356	0.00055843	0.00091535		338.147	0.0036729	0.00287719		151.737	0.000651335	0.000688111		657.864	0.00716255	0.0123139		176.354	0.00111491	0.000955243
318.192	0.00152655	0.00261457		151.74	0.000390771	0.000687554		528.072	0.00765919	0.00773471		175.356	0.000392321	0.000915351		338.154	0.00362297	0.00287726		151.737	0.000707634	0.000688112		657.872	0.00621671	0.0123143		176.354	0.00101588	0.000955244
318.642	0.00315621	0.00261982		151.74	0.000315012	0.000687554		528.08	0.00482557	0.007735		175.689	0.000870881	0.000918643		339.159	0.00316172	0.00288722		151.737	0.00083312	0.000688113		657.888	0.0141533	0.012315		176.362	0.00120162	0.000955324
319.185	0.00350763	0.00262612		151.74	0.000375807	0.000687555		528.095	0.0159288	0.00773551		175.689	0.00094997	0.000918643		339.162	0.00283403	0.00288725		151.737	0.000904665	0.000688113		657.904	0.00469192	0.0123157		176.362	0.00108072	0.000955325
319.188	0.00343541	0.00262616		151.74	0.000323785	0.000687555		528.273	0.00921254	0.00774163		175.689	0.000888506	0.000918643		340.133	0.00368817	0.0028966		151.737	0.00104972	0.000688114		658.889	0.0142308	0.0123591		176.362	0.00106373	0.000955325
319.197	0.0014491	0.00262625		151.74	0.000449098	0.000687555		528.31	0.00894076	0.00774289		175.69	0.00112069	0.000918655		340.162	0.00340119	0.00289687		151.737	0.000485854	0.000688116		658.988	0.0140355	0.0123635		176.362	0.00101234	0.000955326
319.236	0.0033024	0.00262671		151.74	0.000323183	0.000687556		529.028	0.00994862	0.00776944		175.69	0.00103322	0.000918655		340.17	0.00384597	0.00289694		151.737	0.000559853	0.000688118		660.933	0.0136474	0.0124495		176.362	0.00107314	0.000955329
319.65	0.00287479	0.00263156		151.74	0.000380333	0.000687557		529.039	0.00461456	0.00776984		175.69	0.00100597	0.000918655		341.141	0.00410111	0.00290616		151.737	0.000644578	0.000688119		661.021	0.0146379	0.0124534		176.364	0.000682964	0.000955342
320.196	0.00340929	0.00263797		151.741	0.000313308	0.000687561		529.046	0.00663223	0.00777013		175.691	0.00102527	0.000918656		341.165	0.00380137	0.00290638		151.738	0.000379679	0.000688122		661.936	0.0135189	0.012494		176.687	0.000854675	0.000958725
320.201	0.0033521	0.00263802		151.741	0.000332089	0.000687561		529.055	0.00810527	0.00777044		175.691	0.00101754	0.000918659		342.173	0.0038735	0.0029158		151.738	0.000504954	0.000688122		662.004	0.0162667	0.012497		176.687	0.000836448	0.000958725
323.13	0.00344094	0.00267279		151.741	0.000301393	0.000687561		529.063	0.00588693	0.00777074		175.692	0.000555764	0.000918666		344.152	0.00407372	0.00293442		151.738	0.000281654	0.000688123		662.029	0.0148251	0.0124981		176.687	0.00102345	0.000958726
324.132	0.00174684	0.00268411		151.741	0.000335721	0.000687561		529.078	0.0091777	0.0077713		175.692	0.000519918	0.000918666		344.281	0.00387196	0.00293558		151.738	0.000297472	0.000688125		662.84	0.0137731	0.0125341		176.687	0.000836136	0.000958726
324.134	0.00148818	0.00268414		151.741	0.00034219	0.000687562		529.088	0.00346713	0.00777168		175.692	0.000582987	0.000918667		345.152	0.00393833	0.00294342		151.74	0.000754756	0.00068814		663.019	0.0111099	0.012542		176.687	0.000751359	0.000958727
324.138	0.00343988	0.00268418		151.742	0.000268236	0.000687567		529.094	0.00616209	0.0077719		175.692	0.000530721	0.000918671		351.102	0.0040394	0.00299999		151.74	0.000753262	0.00068814		663.036	0.0146467	0.0125428		176.687	0.000816891	0.000958728
324.142	0.00144631	0.00268423		151.742	0.000412591	0.000687571		529.121	0.0103643	0.00777291		175.693	0.000559513	0.000918677		351.789	0.00414641	0.00300584		151.74	0.000754997	0.000688141		663.053	0.00632495	0.0125435		176.688	0.000999231	0.000958732
325.137	0.00193389	0.00269523		151.814	0.000764008	0.000688262		529.276	0.00915934	0.00777876		176.018	0.00110379	0.000921901		352.11	0.00390933	0.00300864		151.74	0.000754255	0.000688141		664.004	0.00800653	0.0125858		176.688	0.00123428	0.000958736
325.14	0.0020891	0.00269526		151.814	0.000748955	0.000688263		530.019	0.0050213	0.00780672		176.018	0.0010772	0.000921901		352.129	0.00170194	0.0030088		151.74	0.000723555	0.000688142		664.02	0.0147533	0.0125866		176.688	0.000629902	0.000958737
325.15	0.00137898	0.00269537		151.814	0.000858749	0.000688263		530.03	0.00503369	0.00780712		176.019	0.00102207	0.000921903		352.133	0.00401515	0.00300884		151.74	0.000296789	0.000688148		664.04	0.0150615	0.0125874		176.688	0.000770298	0.000958737
325.152	0.00121701	0.00269539		152.066	0.000825791	0.00069067		530.036	0.00567714	0.00780736		176.019	0.00102764	0.000921906		352.291	0.00413905	0.00301017		151.74	0.000274438	0.000688148		665.027	0.0266067	0.0126314		176.688	0.000820704	0.000958738
325.154	0.0015286	0.00269541		152.066	0.000748521	0.00069067		530.046	0.00494522	0.00780772		176.019	0.001034	0.000921907		353.118	0.00457111	0.00301753		151.74	0.000273976	0.000688148		665.052	0.0140485	0.0126325		176.688	0.000489703	0.000958739
325.156	0.00141783	0.00269543		152.066	0.000797201	0.000690672		530.051	0.00369891	0.00780794		176.019	0.00105426	0.000921907		353.132	0.00192164	0.00301769		151.74	0.000249822	0.000688148		666.02	0.0068701	0.0126757		176.689	0.000819528	0.00095874
325.158	0.00143774	0.00269546		152.067	0.000799833	0.000690683		530.061	0.00914024	0.00780832		176.02	0.000572035	0.000921914		353.135	0.00213198	0.00301772		151.741	0.000336752	0.000688151		666.036	0.0144404	0.0126764		176.689	0.000757326	0.00095874
326.118	0.00324613	0.00270618		152.067	0.000700063	0.000690683		530.072	0.00435987	0.00780871		176.02	0.000484614	0.000921914		353.136	0.00152001	0.00301774		151.741	0.000326818	0.000688152		666.052	0.00526613	0.0126771		176.689	0.000688304	0.000958741
326.129	0.00268376	0.0027063		152.067	0.000640595	0.000690684		530.079	0.00933446	0.00780897		176.02	0.000428561	0.000921917		353.141	0.00410475	0.00301779		151.741	0.000265685	0.000688152		666.06	0.00747248	0.0126775		176.69	0.00103081	0.000958755
326.133	0.00156096	0.00270634		152.067	0.000692638	0.000690685		530.092	0.0051782	0.00780949		176.02	0.000490467	0.000921918		353.146	0.00128506	0.00301784		151.741	0.000224863	0.000688152		666.104	0.0152628	0.0126794		176.69	0.00102442	0.000958755
326.135	0.00149551	0.00270637		152.067	0.00073941	0.000690685		530.104	0.0090974	0.00780992		176.02	0.000473253	0.000921918		353.148	0.0011231	0.00301787		151.741	0.000284964	0.000688153		666.84	0.0147059	0.0127123		176.69	0.00103167	0.000958755
326.141	0.00347553	0.00270643		152.067	0.000765537	0.000690686		530.119	0.00544589	0.0078105		176.02	0.00042417	0.000921918		353.15	0.00166835	0.00301789		151.741	0.000243325	0.000688153		666.857	0.0069164	0.012713		176.69	0.00104727	0.000958755
326.145	0.00150221	0.00270647		152.071	0.00117132	0.00069072		530.129	0.00947672	0.00781087		176.025	0.0012044	0.000921965		353.271	0.00403496	0.00301893		151.741	0.000247047	0.000688155		667.039	0.0144889	0.0127212		176.69	0.00100702	0.000958757
326.149	0.0055063	0.00270651		152.071	0.000945571	0.000690724		530.14	0.00526001	0.00781127		176.025	0.00111301	0.000921967		354.144	0.00440659	0.00302674		151.741	0.000258072	0.000688155		667.111	0.0158811	0.0127244		176.69	0.00103007	0.000958758
326.154	0.00358333	0.00270657		152.072	0.000815705	0.000690728		530.867	0.00939705	0.00783869		176.025	0.00121973	0.000921968		355.148	0.00503438	0.00303524		151.741	0.000401467	0.000688156		667.844	0.0159087	0.0127574		176.69	0.00102337	0.000958759
326.159	0.00145786	0.00270663		152.072	0.000802862	0.000690733		530.877	0.00441177	0.00783906		176.025	0.00123747	0.00092197		359.289	0.0043598	0.00307342		151.741	0.000391533	0.000688156		668.12	0.0144379	0.0127698		176.69	0.00102113	0.000958759
326.161	0.0016765	0.00270665		152.072	0.000547218	0.000690733		531.045	0.00961376	0.0078453		176.025	0.00117608	0.000921971		362.78	0.00421023	0.00310638		151.741	0.000422727	0.000688157		669.123	0.0165566	0.0128147		176.69	0.00102924	0.000958759
327.101	0.00343845	0.00271706		152.073	0.000482537	0.000690736		531.055	0.00396406	0.00784568		176.026	0.001099	0.00092198		364.151	0.00464998	0.00311834		151.742	0.000411688	0.000688159		670.135	0.014379	0.0128601		176.691	0.000585121	0.000958767
327.137	0.005148	0.00271745		152.073	0.000400656	0.000690737		531.065	0.00908888	0.00784606		176.026	0.00111716	0.000921982		364.797	0.00435968	0.00312393		151.742	0.000264936	0.000688161		670.803	0.0144914	0.0128902		176.691	0.000424418	0.000958767
327.14	0.00185281	0.00271748		152.073	0.000384448	0.000690737		531.075	0.00485781	0.00784646		176.026	0.000996418	0.000921982		365.298	0.00456752	0.00312842		151.742	0.000322684	0.000688161		671.139	0.014788	0.0129055		176.691	0.000403329	0.000958767
327.144	0.00345277	0.00271752		152.073	0.000313852	0.000690737		531.114	0.0101573	0.00784793		176.026	0.00110578	0.000921982		365.804	0.00440152	0.0031329		151.742	0.000305658	0.000688163		672.816	0.00881607	0.0129811		176.691	0.000431668	0.000958767
327.149	0.00352556	0.00271757		152.073	0.000397295	0.000690738		531.128	0.00525497	0.00784847		176.027	0.00103644	0.000921986		365.812	0.00375245	0.00313297		151.742	0.000342081	0.000688164		672.833	0.00722111	0.0129819		176.691	0.00052131	0.000958768
327.153	0.00111346	0.00271761		152.073	0.000419831	0.00069074		531.137	0.00885118	0.00784882		176.353	0.00122865	0.00092522		366.278	0.00450792	0.00313716		151.742	0.000374948	0.000688165		672.842	0.00674442	0.0129823		176.691	0.00049799	0.000958768
327.156	0.00482593	0.00271765		152.073	0.000289251	0.00069074		531.147	0.00433926	0.0078492		176.353	0.00113456	0.000925221		366.286	0.00342533	0.00313723		151.742	0.000327887	0.000688166		672.858	0.0147877	0.012983		176.691	0.000518332	0.00095877
327.165	0.00142574	0.00271775		152.074	0.000784435	0.000690745		531.87	0.00853418	0.00787464		176.354	0.00102033	0.000925234		366.306	0.00441419	0.00313741		151.742	0.000346074	0.000688166		672.875	0.00729249	0.0129837		176.691	0.000457421	0.000958771
[truncated: 8,994 more rows]

## Sheet: Suppl.Fig.4
a											b						c
data			low pressure limit			fit, z = 1			loess		data			loess			data			loess
x	y		x	y		x	y		x	y	x	y		x	y		x	y		x	y
[truncated: 30,000 more rows]

## Sheet: Suppl.Fig.5
sigma	nccSum	nccGaus	mseSum	mseGaus
[truncated: 16 more rows]

[truncated: 12 more sheets: Suppl.Fig.10, Suppl.Fig.11, Suppl.Fig.16, Suppl.Fig.18, Suppl.Fig.19, Suppl.Fig.20, Suppl.Fig.21, Suppl.Fig.22, Suppl.Fig.23, Suppl.Fig.24, Suppl.Fig.25, Suppl.Fig.26]
